# Supplementary material for: Somatic Mutation of FAT Family Genes Implicated Superior Prognosis in Patients With Stomach Adenocarcinoma
Source: Front Med (Lausanne). 2022 Jun 28;9:873836. doi: 10.3389/fmed.2022.873836 (PMC9273734; doi:10.3389/fmed.2022.873836)
Supplement: Supplementary file 6 [file Table_2.csv]

Table S2. The significantly differential genes between FAT-WT and FAT-Mut patients
Hugo_Symbol	FAT_WT	FAT_Mut	Pvalue	OR	95%CI.up	95%CI.low	adjPval
FAT	0	174	1.84E-126	0	0.000238037	0	2.80E-122
TTN	112	123	1.08E-08	0.312545515	0.477724717	0.20254052	5.47E-06
TP53	126	86	0.845057501	0.955112887	1.427887986	0.638866457	0.890820004
MUC16	61	84	9.70E-08	0.327690272	0.50441001	0.211635797	2.51E-05
LRP1B	49	71	6.90E-07	0.33621213	0.52916598	0.21214376	1.00E-04
ARID1A	40	70	1.07E-08	0.269796284	0.433129975	0.166263026	5.47E-06
SYNE1	41	70	1.38E-08	0.27777515	0.444819872	0.171694945	6.19E-06
CSMD3	42	65	7.75E-07	0.322507995	0.51709324	0.199391626	0.000104581
OBSCN	22	60	1.77E-11	0.175662706	0.307239012	0.097500434	5.39E-08
ZFHX4	23	56	9.60E-10	0.204439344	0.356573099	0.11412974	1.04E-06
FLG	47	56	0.000820108	0.463638598	0.742847068	0.288203779	0.008090667
KMT2D	18	55	2.47E-11	0.160998654	0.292857665	0.085025839	6.28E-08
PCLO	33	55	2.66E-06	0.314054179	0.52235143	0.18648004	0.000269231
CSMD1	34	53	1.47E-05	0.342848451	0.569872774	0.204053684	0.000698298
HMCN1	32	51	1.79E-05	0.337912265	0.56737752	0.198841696	0.000779964
PCDH15	21	50	2.31E-08	0.217817423	0.388481487	0.118584974	9.26E-06
SACS	15	49	2.05E-10	0.156268937	0.296616243	0.078153766	3.47E-07
RYR2	30	49	1.37E-05	0.3321966	0.564047932	0.193035795	0.000672505
SPTA1	30	47	5.74E-05	0.351821428	0.59950886	0.203880614	0.001661126
DNAH5	32	47	0.000126347	0.37848339	0.639947912	0.221515576	0.002423351
RYR1	14	46	6.19E-10	0.158434258	0.306446367	0.077393033	7.86E-07
PLEC	19	45	1.51E-07	0.225889361	0.413146312	0.11945829	3.65E-05
KMT2C	16	44	2.43E-08	0.193722207	0.366199442	0.098042251	9.48E-06
RYR3	17	44	7.10E-08	0.206642312	0.386213996	0.106212732	2.21E-05
PIK3CA	27	44	5.77E-05	0.341802511	0.593969719	0.193726168	0.001661126
SYNE2	15	43	1.78E-08	0.186520927	0.357759852	0.092606051	7.54E-06
COL12A1	19	43	5.52E-07	0.240003568	0.44078443	0.126549899	8.59E-05
AHNAK2	25	43	4.03E-05	0.323613112	0.569546357	0.18061534	0.001369437
DOCK3	9	42	7.89E-11	0.112819297	0.244216205	0.046813573	1.72E-07
TG	13	42	5.93E-09	0.165468295	0.327576172	0.07858221	3.61E-06
XIRP2	18	42	6.98E-07	0.233614805	0.434005739	0.121417704	1.00E-04
MUC5B	11	41	1.69E-09	0.143395269	0.295517797	0.064291921	1.52E-06
MDN1	13	41	1.27E-08	0.17077468	0.338810673	0.080976924	5.85E-06
RNF213	13	41	1.27E-08	0.17077468	0.338810673	0.080976924	5.85E-06
ACVR2A	10	40	1.90E-09	0.134101519	0.283535308	0.057886999	1.54E-06
DMD	20	40	8.10E-06	0.27887468	0.511288294	0.147980415	0.000478361
CELSR3	5	39	2.47E-12	0.06799015	0.178235502	0.020450594	1.47E-08
ZBTB20	6	39	1.23E-11	0.081872589	0.201426649	0.027619001	4.70E-08
HERC2	9	39	8.71E-10	0.12423031	0.270514348	0.051355871	1.02E-06
PCDH10	15	39	4.31E-07	0.211862061	0.409993155	0.104486	7.41E-05
ANK3	19	39	1.01E-05	0.272653359	0.505380889	0.142775043	0.000593575
LAMA1	22	39	6.19E-05	0.319520422	0.578581473	0.172698935	0.001731872
USH2A	22	39	6.19E-05	0.319520422	0.578581473	0.172698935	0.001731872
DNAH11	23	39	0.000125101	0.33540749	0.603325952	0.182878539	0.002422855
VPS13B	13	38	1.79E-07	0.188367244	0.376340129	0.08886545	3.97E-05
DNAH9	20	38	3.98E-05	0.297869989	0.549030106	0.157455303	0.001369437
KMT2B	4	37	2.90E-12	0.057968753	0.166236397	0.014685883	1.47E-08
PTPRT	15	37	1.61E-06	0.226584291	0.440802769	0.11132999	0.000179089
GPR98	21	37	0.00014225	0.324871522	0.595860804	0.173165264	0.002693383
SPEN	6	36	3.01E-10	0.090702208	0.224468348	0.030441328	4.17E-07
WDFY3	6	36	3.01E-10	0.090702208	0.224468348	0.030441328	4.17E-07
UBR5	10	36	3.50E-08	0.153400424	0.327439087	0.065818356	1.19E-05
DNAH10	12	36	2.34E-07	0.185489334	0.379175262	0.084980183	4.57E-05
TRRAP	13	36	6.78E-07	0.201714278	0.40518156	0.094790693	1.00E-04
PXDN	16	36	7.50E-06	0.251181778	0.484033369	0.125281681	0.000452671
NEB	18	36	2.63E-05	0.284837542	0.537392029	0.146313027	0.001075404
MUC17	23	36	0.000542154	0.371337056	0.673921727	0.201112937	0.006343104
ERBB3	8	35	8.61E-09	0.1261798	0.286617896	0.049179288	4.86E-06
TENM3	9	35	2.18E-08	0.142484129	0.313323989	0.058497202	8.96E-06
RIMS2	13	35	1.32E-06	0.208963074	0.420970378	0.097979901	0.000157559
DNAH3	17	35	3.18E-05	0.277568575	0.530623072	0.140292114	0.001205451
NBEA	21	35	0.00037785	0.348388006	0.643031041	0.184792648	0.005165194
LRRK2	26	35	0.004498381	0.440258069	0.788253308	0.243273354	0.022333657
MYCBP2	12	34	1.68E-06	0.19921279	0.409634175	0.090878421	0.000183816
PCDH17	12	34	1.68E-06	0.19921279	0.409634175	0.090878421	0.000183816
CSMD2	14	34	6.79E-06	0.234205922	0.466107806	0.112046153	0.000452671
ABCA12	15	34	1.77E-05	0.251913126	0.494536839	0.122918954	0.000775313
APOB	17	34	5.59E-05	0.287730909	0.551932122	0.145066106	0.001661126
GLI3	20	34	0.000321829	0.342599972	0.639414906	0.179374288	0.004439206
HERC1	4	33	1.24E-10	0.066872409	0.193522281	0.016866361	2.37E-07
CREBBP	6	33	3.30E-09	0.101049405	0.252076885	0.033797359	2.51E-06
LAMA2	7	33	1.03E-08	0.118324868	0.281075637	0.043041263	5.47E-06
RNF43	8	33	4.01E-08	0.135730456	0.310102539	0.052699504	1.30E-05
BSN	9	33	1.66E-07	0.153268383	0.339053776	0.062660634	3.78E-05
KMT2A	9	33	1.66E-07	0.153268383	0.339053776	0.062660634	3.78E-05
TRPS1	10	33	3.24E-07	0.170940808	0.368091976	0.072893686	6.03E-05
AHNAK	11	33	9.99E-07	0.188749823	0.397194186	0.083357369	0.000131276
FCGBP	12	33	3.11E-06	0.206690928	0.426413943	0.094043958	0.000269231
NIPBL	13	33	5.01E-06	0.224776773	0.455752525	0.104934296	0.00038717
TCHH	13	33	5.01E-06	0.224776773	0.455752525	0.104934296	0.00038717
DNAH8	14	33	1.26E-05	0.243004892	0.485229309	0.115993232	0.000672505
ERBB4	19	33	0.00042476	0.336346655	0.635253016	0.173672321	0.005785694
SDK1	21	33	0.000989007	0.374750397	0.696653083	0.197756296	0.009279552
CUBN	27	33	0.015287021	0.493833858	0.886409575	0.273057441	0.053774468
ANKRD11	5	32	1.52E-09	0.087107048	0.232148947	0.02592298	1.52E-06
RGS12	6	32	7.44E-09	0.104937951	0.262554697	0.035005252	4.36E-06
DYNC1H1	8	32	8.67E-08	0.140952936	0.32302996	0.054610734	2.31E-05
ZFHX3	9	32	3.32E-07	0.15916539	0.35324791	0.064922494	6.03E-05
PRKDC	10	32	6.76E-07	0.177517497	0.383532826	0.075520565	1.00E-04
TRIO	10	32	6.76E-07	0.177517497	0.383532826	0.075520565	1.00E-04
NALCN	15	32	5.53E-05	0.271442812	0.536629132	0.131764331	0.001661126
RELN	16	32	0.000129007	0.290660699	0.567729437	0.143573744	0.002463006
APC	19	32	0.000688502	0.349284646	0.662185536	0.179808745	0.006818805
LRP2	19	32	0.000688502	0.349284646	0.662185536	0.179808745	0.006818805
CNTLN	7	31	8.77E-08	0.127724323	0.305363674	0.046270303	2.31E-05
LRP1	8	31	1.87E-07	0.146511944	0.33688322	0.056634688	4.00E-05
UNC13C	12	31	1.08E-05	0.223106229	0.46357404	0.10099756	0.000632835
DNAH17	13	31	2.97E-05	0.242628016	0.495532757	0.112669877	0.001149832
MYO15A	13	31	2.97E-05	0.242628016	0.495532757	0.112669877	0.001149832
DST	14	31	4.28E-05	0.262305732	0.527656173	0.124511489	0.001400333
REV3L	14	31	4.28E-05	0.262305732	0.527656173	0.124511489	0.001400333
DNAH7	16	31	0.000217837	0.30212111	0.592428589	0.148785248	0.003684705
BAI3	17	31	0.00029631	0.322269783	0.625120292	0.161188558	0.004128301
MUC6	19	31	0.001111531	0.363056047	0.691118698	0.18633876	0.009740319
CMYA5	21	31	0.002519766	0.404508764	0.758036837	0.212130438	0.016881877
PREX2	22	31	0.004299536	0.425490573	0.791889422	0.225266175	0.022116657
CELSR2	4	30	1.93E-09	0.075106199	0.219237635	0.018839462	1.54E-06
MXRA5	5	30	1.52E-08	0.094213903	0.252634729	0.027923353	6.64E-06
STAB1	7	30	1.80E-07	0.132893476	0.318817877	0.04803411	3.97E-05
BRCA2	8	30	4.03E-07	0.1524411	0.351783812	0.058782006	7.15E-05
HSPG2	8	30	4.03E-07	0.1524411	0.351783812	0.058782006	7.15E-05
DSCAML1	9	30	1.35E-06	0.172137284	0.384782068	0.069875152	0.000159396
COL7A1	10	30	4.57E-06	0.191984451	0.41781271	0.081253346	0.000368176
PKHD1L1	10	30	4.57E-06	0.191984451	0.41781271	0.081253346	0.000368176
ATP10A	11	30	7.69E-06	0.211984926	0.45096571	0.092905966	0.000455827
RIMS1	12	30	2.03E-05	0.232133493	0.484230951	0.104794994	0.000848227
SLITRK5	14	30	7.84E-05	0.272938942	0.55122793	0.129190664	0.002175865
COL6A3	18	30	0.000961995	0.356440567	0.687564152	0.180171499	0.00925093
RP1	18	30	0.000961995	0.356440567	0.687564152	0.180171499	0.00925093
NAV3	21	30	0.005716594	0.420873407	0.792235197	0.220022311	0.028016826
PKD1	4	29	4.72E-09	0.078228819	0.22906713	0.019586271	3.43E-06
STAB2	5	29	3.23E-08	0.098136544	0.264054279	0.029017387	1.17E-05
MYH10	6	29	8.61E-08	0.118210835	0.298740068	0.039187726	2.31E-05
DYSF	8	29	8.64E-07	0.158778658	0.367827664	0.061064854	0.000115514
CTNND2	9	29	2.72E-06	0.17929332	0.402346483	0.072597609	0.000269231
SETBP1	10	29	8.63E-06	0.19996521	0.43695219	0.084393572	0.00050765
DNAH1	12	29	3.78E-05	0.241782454	0.50646434	0.108815933	0.001309044
IGSF10	12	29	3.78E-05	0.241782454	0.50646434	0.108815933	0.001309044
CNTNAP2	14	29	0.000225517	0.284257898	0.576667151	0.134139674	0.003684705
DOCK2	14	29	0.000225517	0.284257898	0.576667151	0.134139674	0.003684705
CDH23	15	29	0.000299126	0.305748114	0.612068721	0.147075845	0.004163723
CACNA1E	18	29	0.001583948	0.371254786	0.719456514	0.187029037	0.011281557
PLXNA4	22	29	0.009968421	0.461102225	0.866175071	0.24244191	0.036392497
ZC3H13	6	28	1.94E-07	0.123266456	0.312730278	0.040763418	4.00E-05
CHD4	8	28	3.18E-06	0.165568331	0.385139236	0.063497074	0.000272475
CHD6	9	28	5.49E-06	0.186959834	0.421334755	0.075460888	0.000414516
MYH7	9	28	5.49E-06	0.186959834	0.421334755	0.075460888	0.000414516
CELSR1	10	28	1.63E-05	0.20851525	0.457613902	0.087761384	0.000750416
CHD7	10	28	1.63E-05	0.20851525	0.457613902	0.087761384	0.000750416
ADCY8	11	28	4.78E-05	0.230231106	0.494003509	0.10029928	0.001475712
DIDO1	11	28	4.78E-05	0.230231106	0.494003509	0.10029928	0.001475712
EP400	11	28	4.78E-05	0.230231106	0.494003509	0.10029928	0.001475712
FBN1	12	28	7.02E-05	0.252120303	0.530542385	0.113115457	0.001956075
TNXB	12	28	7.02E-05	0.252120303	0.530542385	0.113115457	0.001956075
TENM1	13	28	0.000165615	0.27415551	0.567223276	0.126176871	0.003112587
GRM1	14	28	0.000381247	0.296410423	0.604122693	0.139412955	0.005206966
COL11A1	15	28	0.00051882	0.318819138	0.641242363	0.15288054	0.006266124
DCHS2	16	28	0.001029266	0.341406266	0.678566079	0.166496394	0.00953682
PKHD1	16	28	0.001029266	0.341406266	0.678566079	0.166496394	0.00953682
SCN10A	17	28	0.001994081	0.364174237	0.716150208	0.180329709	0.013768037
CNTNAP5	18	28	0.003752722	0.387125482	0.753946784	0.194315264	0.020757588
BOD1L1	3	27	5.50E-09	0.063656944	0.212208564	0.012158048	3.50E-06
MEGF8	3	27	5.50E-09	0.063656944	0.212208564	0.012158048	3.50E-06
CENPF	4	27	2.77E-08	0.085166876	0.251218792	0.02124585	1.06E-05
NFASC	5	27	1.51E-07	0.106853584	0.289679031	0.031447841	3.65E-05
RPL22	5	27	1.51E-07	0.106853584	0.289679031	0.031447841	3.65E-05
KAT6A	6	27	4.33E-07	0.128696141	0.327834859	0.042446968	7.41E-05
PGM5	6	27	4.33E-07	0.128696141	0.327834859	0.042446968	7.41E-05
LRP12	8	27	6.10E-06	0.172860302	0.403874118	0.066115324	0.000422921
MACF1	8	27	6.10E-06	0.172860302	0.403874118	0.066115324	0.000422921
PCDHA11	8	27	6.10E-06	0.172860302	0.403874118	0.066115324	0.000422921
UBR4	8	27	6.10E-06	0.172860302	0.403874118	0.066115324	0.000422921
FLNC	9	27	1.10E-05	0.195193485	0.441899198	0.078536304	0.000639226
LYST	9	27	1.10E-05	0.195193485	0.441899198	0.078536304	0.000639226
ALMS1	10	27	3.10E-05	0.217697756	0.480020244	0.091296374	0.001192549
HUWE1	10	27	3.10E-05	0.217697756	0.480020244	0.091296374	0.001192549
CDH8	11	27	8.55E-05	0.240369406	0.518232859	0.104401031	0.002238016
GTF3C1	11	27	8.55E-05	0.240369406	0.518232859	0.104401031	0.002238016
PXDNL	11	27	8.55E-05	0.240369406	0.518232859	0.104401031	0.002238016
CNTN6	12	27	0.000129598	0.263238455	0.556601359	0.117696713	0.002463006
PDZD2	12	27	0.000129598	0.263238455	0.556601359	0.117696713	0.002463006
TRPA1	12	27	0.000129598	0.263238455	0.556601359	0.117696713	0.002463006
VPS13D	12	27	0.000129598	0.263238455	0.556601359	0.117696713	0.002463006
FREM2	13	27	0.000292267	0.286250394	0.595151794	0.131278177	0.004075695
MED12L	13	27	0.000292267	0.286250394	0.595151794	0.131278177	0.004075695
ANK2	15	27	0.00136955	0.332856925	0.672900703	0.159010073	0.010845319
ASPM	15	27	0.00136955	0.332856925	0.672900703	0.159010073	0.010845319
ATM	15	27	0.00136955	0.332856925	0.672900703	0.159010073	0.010845319
KIAA1109	15	27	0.00136955	0.332856925	0.672900703	0.159010073	0.010845319
PEG3	15	27	0.00136955	0.332856925	0.672900703	0.159010073	0.010845319
ABCA13	23	27	0.045154356	0.526938044	0.99417968	0.277208385	0.099803175
CACNA1B	4	26	6.64E-08	0.089035504	0.263709139	0.022156261	2.11E-05
COL5A1	5	26	3.29E-07	0.111714574	0.304149288	0.032774045	6.03E-05
EPG5	5	26	3.29E-07	0.111714574	0.304149288	0.032774045	6.03E-05
GPR179	6	26	9.60E-07	0.13454301	0.344283267	0.044249778	0.00012726
ASCC3	7	26	3.35E-06	0.157541259	0.384290548	0.056324886	0.000285265
ADAMTS5	8	26	1.18E-05	0.180712471	0.424246153	0.068843347	0.000672505
NCKAP5	8	26	1.18E-05	0.180712471	0.424246153	0.068843347	0.000672505
TIAM1	8	26	1.18E-05	0.180712471	0.424246153	0.068843347	0.000672505
EPHA5	9	26	2.20E-05	0.204059644	0.464222655	0.081828849	0.000914102
HECTD4	9	26	2.20E-05	0.204059644	0.464222655	0.081828849	0.000914102
SRCAP	9	26	2.20E-05	0.204059644	0.464222655	0.081828849	0.000914102
THSD7B	10	26	5.86E-05	0.227580909	0.504319759	0.095124579	0.001661126
CDH10	11	26	0.000152911	0.251286475	0.544570936	0.108705151	0.002884501
DCC	11	26	0.000152911	0.251286475	0.544570936	0.108705151	0.002884501
VPS13A	11	26	0.000152911	0.251286475	0.544570936	0.108705151	0.002884501
FBN2	12	26	0.000385323	0.275168255	0.584932315	0.122593711	0.005253216
SCN9A	12	26	0.000385323	0.275168255	0.584932315	0.122593711	0.005253216
EDNRB	13	26	0.000512811	0.299250411	0.625512594	0.136700949	0.006198462
GRM5	13	26	0.000512811	0.299250411	0.625512594	0.136700949	0.006198462
HYDIN	14	26	0.001080885	0.323515633	0.666309396	0.151009797	0.009740319
KRAS	14	26	0.001080885	0.323515633	0.666309396	0.151009797	0.009740319
TENM4	14	26	0.001080885	0.323515633	0.666309396	0.151009797	0.009740319
ZNF536	14	26	0.001080885	0.323515633	0.666309396	0.151009797	0.009740319
NRXN1	21	26	0.027336699	0.498897891	0.959158256	0.256744583	0.071237129
POLE	3	25	3.34E-08	0.069673488	0.234140888	0.013244744	1.19E-05
THSD7A	4	25	1.57E-07	0.093259933	0.277317654	0.023117571	3.69E-05
ZAN	4	25	1.57E-07	0.093259933	0.277317654	0.023117571	3.69E-05
DSP	5	25	7.21E-07	0.11695784	0.319923572	0.034227758	0.000100246
ZNF292	5	25	7.21E-07	0.11695784	0.319923572	0.034227758	0.000100246
FSIP2	6	25	3.56E-06	0.140857075	0.362170077	0.04618488	0.000290179
GCN1L1	6	25	3.56E-06	0.140857075	0.362170077	0.04618488	0.000290179
PRUNE2	6	25	3.56E-06	0.140857075	0.362170077	0.04618488	0.000290179
SORCS1	6	25	3.56E-06	0.140857075	0.362170077	0.04618488	0.000290179
LARP4B	7	25	6.96E-06	0.16493402	0.404334977	0.058773953	0.000452671
NRXN3	7	25	6.96E-06	0.16493402	0.404334977	0.058773953	0.000452671
ACACB	8	25	2.28E-05	0.18919199	0.446453854	0.071835632	0.000933335
AKAP13	8	25	2.28E-05	0.18919199	0.446453854	0.071835632	0.000933335
FHOD3	8	25	2.28E-05	0.18919199	0.446453854	0.071835632	0.000933335
SPEG	8	25	2.28E-05	0.18919199	0.446453854	0.071835632	0.000933335
TACC2	8	25	2.28E-05	0.18919199	0.446453854	0.071835632	0.000933335
ZNF462	9	25	7.29E-05	0.21363413	0.488589749	0.085361019	0.002028302
DCHS1	10	25	0.000110373	0.238258352	0.530868438	0.099215877	0.002340978
MYH9	10	25	0.000110373	0.238258352	0.530868438	0.099215877	0.002340978
SCN11A	10	25	0.000110373	0.238258352	0.530868438	0.099215877	0.002340978
DYNC2H1	11	25	0.000273103	0.263101665	0.573269219	0.113417394	0.003815437
SCN5A	11	25	0.000273103	0.263101665	0.573269219	0.113417394	0.003815437
ADAMTS18	12	25	0.000653794	0.288083947	0.615845726	0.127843221	0.006483489
DNAH2	12	25	0.000653794	0.288083947	0.615845726	0.127843221	0.006483489
FBXW7	12	25	0.000653794	0.288083947	0.615845726	0.127843221	0.006483489
ITPR3	13	25	0.000892853	0.313288885	0.658645633	0.142563366	0.008596887
UNC79	13	25	0.000892853	0.313288885	0.658645633	0.142563366	0.008596887
DCLK1	16	25	0.006703291	0.39010422	0.788438527	0.18798949	0.032466339
MAP2	16	25	0.006703291	0.39010422	0.788438527	0.18798949	0.032466339
TECTA	16	25	0.006703291	0.39010422	0.788438527	0.18798949	0.032466339
CCDC108	1	24	1.65E-09	0.024187142	0.151393273	0.000587353	1.52E-06
SYTL2	3	24	8.15E-08	0.073057346	0.246639888	0.013852853	2.31E-05
AGAP1	4	24	7.02E-07	0.09773075	0.292164215	0.024202586	1.00E-04
BMPR2	4	24	7.02E-07	0.09773075	0.292164215	0.024202586	1.00E-04
NBEAL2	4	24	7.02E-07	0.09773075	0.292164215	0.024202586	1.00E-04
TENM2	4	24	7.02E-07	0.09773075	0.292164215	0.024202586	1.00E-04
ABCA2	5	24	1.58E-06	0.122637558	0.337125103	0.035804945	0.000176976
ACAN	5	24	1.58E-06	0.122637558	0.337125103	0.035804945	0.000176976
EPHA2	5	24	1.58E-06	0.122637558	0.337125103	0.035804945	0.000176976
RIF1	5	24	1.58E-06	0.122637558	0.337125103	0.035804945	0.000176976
SCAF4	5	24	1.58E-06	0.122637558	0.337125103	0.035804945	0.000176976
TEP1	5	24	1.58E-06	0.122637558	0.337125103	0.035804945	0.000176976
SVIL	6	24	7.05E-06	0.14769668	0.381775851	0.048267262	0.000452671
NCOR2	8	24	4.41E-05	0.198377198	0.470768308	0.075052472	0.001425714
GPR112	9	24	0.00013202	0.224005388	0.515287603	0.089175152	0.002502796
PDE4DIP	9	24	0.00013202	0.224005388	0.515287603	0.089175152	0.002502796
COL22A1	10	24	0.000206497	0.249824325	0.559952378	0.103598544	0.003684705
ROBO1	10	24	0.000206497	0.249824325	0.559952378	0.103598544	0.003684705
ROBO2	10	24	0.000206497	0.249824325	0.559952378	0.103598544	0.003684705
SVEP1	10	24	0.000206497	0.249824325	0.559952378	0.103598544	0.003684705
HIVEP3	11	24	0.000485913	0.275844487	0.604706774	0.118386075	0.006111653
MGA	11	24	0.000485913	0.275844487	0.604706774	0.118386075	0.006111653
SCN3A	11	24	0.000485913	0.275844487	0.604706774	0.118386075	0.006111653
SLITRK1	11	24	0.000485913	0.275844487	0.604706774	0.118386075	0.006111653
VCAN	11	24	0.000485913	0.275844487	0.604706774	0.118386075	0.006111653
ZNF521	11	24	0.000485913	0.275844487	0.604706774	0.118386075	0.006111653
ASH1L	12	24	0.001107013	0.302067525	0.649732033	0.133497468	0.009740319
AKAP9	13	24	0.002415039	0.328495471	0.694918873	0.148801932	0.016230166
CACNA1C	14	24	0.00299194	0.355131252	0.740375652	0.164361687	0.019914042
NFATC2	2	23	3.51E-08	0.050983618	0.211043561	0.005757036	1.19E-05
KIAA0195	3	23	1.97E-07	0.076735079	0.260293422	0.014527361	4.00E-05
LRRIQ1	3	23	1.97E-07	0.076735079	0.260293422	0.014527361	4.00E-05
NUP210	3	23	1.97E-07	0.076735079	0.260293422	0.014527361	4.00E-05
NOTCH2	4	23	1.44E-06	0.102656654	0.308475236	0.025322968	0.000168791
EVC	5	23	3.45E-06	0.128810603	0.356032134	0.03745548	0.000287269
FN1	5	23	3.45E-06	0.128810603	0.356032134	0.03745548	0.000287269
SBF1	5	23	3.45E-06	0.128810603	0.356032134	0.03745548	0.000287269
SORL1	5	23	3.45E-06	0.128810603	0.356032134	0.03745548	0.000287269
ARID1B	6	23	1.41E-05	0.155130304	0.403280464	0.050514303	0.000672505
CIC	6	23	1.41E-05	0.155130304	0.403280464	0.050514303	0.000672505
EPPK1	6	23	1.41E-05	0.155130304	0.403280464	0.050514303	0.000672505
HIVEP2	6	23	1.41E-05	0.155130304	0.403280464	0.050514303	0.000672505
KCNMA1	6	23	1.41E-05	0.155130304	0.403280464	0.050514303	0.000672505
NOTCH1	6	23	1.41E-05	0.155130304	0.403280464	0.050514303	0.000672505
RAI1	6	23	1.41E-05	0.155130304	0.403280464	0.050514303	0.000672505
SPTBN5	6	23	1.41E-05	0.155130304	0.403280464	0.050514303	0.000672505
F8	7	23	2.95E-05	0.181645553	0.450386964	0.064228285	0.00114818
PCDHA1	7	23	2.95E-05	0.181645553	0.450386964	0.064228285	0.00114818
PLXNA1	7	23	2.95E-05	0.181645553	0.450386964	0.064228285	0.00114818
SIPA1L3	7	23	2.95E-05	0.181645553	0.450386964	0.064228285	0.00114818
ANK1	8	23	8.52E-05	0.208360042	0.497466264	0.078528314	0.002238016
COL4A1	8	23	8.52E-05	0.208360042	0.497466264	0.078528314	0.002238016
CPAMD8	8	23	8.52E-05	0.208360042	0.497466264	0.078528314	0.002238016
CUL9	8	23	8.52E-05	0.208360042	0.497466264	0.078528314	0.002238016
EVC2	8	23	8.52E-05	0.208360042	0.497466264	0.078528314	0.002238016
PTPRM	8	23	8.52E-05	0.208360042	0.497466264	0.078528314	0.002238016
PTPRS	8	23	8.52E-05	0.208360042	0.497466264	0.078528314	0.002238016
TNS1	8	23	8.52E-05	0.208360042	0.497466264	0.078528314	0.002238016
TSHZ3	8	23	8.52E-05	0.208360042	0.497466264	0.078528314	0.002238016
ZNF236	8	23	8.52E-05	0.208360042	0.497466264	0.078528314	0.002238016
CACNA1D	9	23	0.00023929	0.235273252	0.54462079	0.093235919	0.003697772
PCNT	9	23	0.00023929	0.235273252	0.54462079	0.093235919	0.003697772
SI	12	23	0.001866479	0.317265252	0.686952762	0.139521579	0.013043956
FRY	13	23	0.003892218	0.345022351	0.734836415	0.155559493	0.020757588
TMEM132D	13	23	0.003892218	0.345022351	0.734836415	0.155559493	0.020757588
ABCC9	16	23	0.015681924	0.429615293	0.880151918	0.205028806	0.05482147
ADAMTS16	16	23	0.015681924	0.429615293	0.880151918	0.205028806	0.05482147
HECW1	16	23	0.015681924	0.429615293	0.880151918	0.205028806	0.05482147
CCDC73	1	22	1.13E-08	0.026734631	0.168738028	0.000646417	5.53E-06
DOPEY1	2	22	8.74E-08	0.053650033	0.223179497	0.00604129	2.31E-05
HFM1	2	22	8.74E-08	0.053650033	0.223179497	0.00604129	2.31E-05
SPG20	2	22	8.74E-08	0.053650033	0.223179497	0.00604129	2.31E-05
ATXN2L	3	22	4.71E-07	0.080746701	0.275372608	0.015200303	7.90E-05
PTPN23	3	22	4.71E-07	0.080746701	0.275372608	0.015200303	7.90E-05
MLLT4	4	22	2.99E-06	0.108030361	0.326479117	0.026568927	0.000269231
PLEKHA6	4	22	2.99E-06	0.108030361	0.326479117	0.026568927	0.000269231
PRDM2	4	22	2.99E-06	0.108030361	0.326479117	0.026568927	0.000269231
ZFAT	4	22	2.99E-06	0.108030361	0.326479117	0.026568927	0.000269231
MYH11	5	22	7.50E-06	0.135544183	0.37689842	0.039276587	0.000452671
MYLK	5	22	7.50E-06	0.135544183	0.37689842	0.039276587	0.000452671
NRXN2	5	22	7.50E-06	0.135544183	0.37689842	0.039276587	0.000452671
SLX4	5	22	7.50E-06	0.135544183	0.37689842	0.039276587	0.000452671
SMARCA2	5	22	7.50E-06	0.135544183	0.37689842	0.039276587	0.000452671
FER1L6	6	22	2.81E-05	0.16323887	0.427015223	0.05294632	0.001103979
JARID2	6	22	2.81E-05	0.16323887	0.427015223	0.05294632	0.001103979
KCNH8	6	22	2.81E-05	0.16323887	0.427015223	0.05294632	0.001103979
KIAA0100	6	22	2.81E-05	0.16323887	0.427015223	0.05294632	0.001103979
SZT2	6	22	2.81E-05	0.16323887	0.427015223	0.05294632	0.001103979
TNN	6	22	2.81E-05	0.16323887	0.427015223	0.05294632	0.001103979
FBN3	7	22	0.000102727	0.191139232	0.476993868	0.067308177	0.002340978
HDLBP	7	22	0.000102727	0.191139232	0.476993868	0.067308177	0.002340978
MDC1	7	22	0.000102727	0.191139232	0.476993868	0.067308177	0.002340978
MKI67	7	22	0.000102727	0.191139232	0.476993868	0.067308177	0.002340978
NAV2	7	22	0.000102727	0.191139232	0.476993868	0.067308177	0.002340978
NOS1	7	22	0.000102727	0.191139232	0.476993868	0.067308177	0.002340978
KALRN	8	22	0.000163861	0.219249174	0.52697752	0.082270266	0.003083425
SPEF2	8	22	0.000163861	0.219249174	0.52697752	0.082270266	0.003083425
PCDHA12	9	22	0.000433155	0.247567995	0.576990943	0.097675573	0.005884266
SPTBN4	9	22	0.000433155	0.247567995	0.576990943	0.097675573	0.005884266
VPS13C	9	22	0.000433155	0.247567995	0.576990943	0.097675573	0.005884266
MYH2	10	22	0.001094436	0.276104714	0.627144189	0.11348939	0.009740319
NF1	10	22	0.001094436	0.276104714	0.627144189	0.11348939	0.009740319
C5orf42	11	22	0.001507169	0.304862042	0.677515746	0.129631327	0.010845319
SRRM2	11	22	0.001507169	0.304862042	0.677515746	0.129631327	0.010845319
TRIOBP	11	22	0.001507169	0.304862042	0.677515746	0.129631327	0.010845319
DLC1	12	22	0.003126746	0.333842499	0.728131794	0.146126937	0.020720808
FMN2	12	22	0.003126746	0.333842499	0.728131794	0.146126937	0.020720808
COL6A6	13	22	0.006239491	0.363049346	0.778933814	0.162853168	0.030248829
EPB41L3	13	22	0.006239491	0.363049346	0.778933814	0.162853168	0.030248829
FAM135B	14	22	0.011893634	0.392485794	0.830071269	0.179844483	0.042826072
SLIT2	14	22	0.011893634	0.392485794	0.830071269	0.179844483	0.042826072
ZNF804B	14	22	0.011893634	0.392485794	0.830071269	0.179844483	0.042826072
BIRC6	16	22	0.023661865	0.452060311	0.933263471	0.214594688	0.065737156
HRNR	18	22	0.061233469	0.51259216	1.037781144	0.250148353	0.120374464
TET1	1	21	2.91E-08	0.028190265	0.17878452	0.000679983	1.08E-05
ABCC4	2	21	2.16E-07	0.056570185	0.236638947	0.006351238	4.28E-05
PLXNB1	2	21	2.16E-07	0.056570185	0.236638947	0.006351238	4.28E-05
IRS1	3	21	1.12E-06	0.085139832	0.292094249	0.01599035	0.000144551
SALL3	3	21	1.12E-06	0.085139832	0.292094249	0.01599035	0.000144551
CNTNAP1	4	21	6.27E-06	0.113915871	0.346374777	0.027932576	0.000422921
KIAA1549	4	21	6.27E-06	0.113915871	0.346374777	0.027932576	0.000422921
MYH6	4	21	6.27E-06	0.113915871	0.346374777	0.027932576	0.000422921
MYOF	4	21	6.27E-06	0.113915871	0.346374777	0.027932576	0.000422921
RBM6	4	21	6.27E-06	0.113915871	0.346374777	0.027932576	0.000422921
SLC12A7	4	21	6.27E-06	0.113915871	0.346374777	0.027932576	0.000422921
ZC3H18	4	21	6.27E-06	0.113915871	0.346374777	0.027932576	0.000422921
BCL9L	5	21	1.62E-05	0.142918294	0.400015746	0.041248795	0.000747469
BPTF	5	21	1.62E-05	0.142918294	0.400015746	0.041248795	0.000747469
CUX1	5	21	1.62E-05	0.142918294	0.400015746	0.041248795	0.000747469
KIF21A	5	21	1.62E-05	0.142918294	0.400015746	0.041248795	0.000747469
LRP5	5	21	1.62E-05	0.142918294	0.400015746	0.041248795	0.000747469
MIA3	5	21	1.62E-05	0.142918294	0.400015746	0.041248795	0.000747469
NCAN	5	21	1.62E-05	0.142918294	0.400015746	0.041248795	0.000747469
PRRC2B	5	21	1.62E-05	0.142918294	0.400015746	0.041248795	0.000747469
TJP1	5	21	1.62E-05	0.142918294	0.400015746	0.041248795	0.000747469
CNTN3	6	21	5.62E-05	0.172118698	0.453329583	0.055587243	0.001661126
CSPG4	6	21	5.62E-05	0.172118698	0.453329583	0.055587243	0.001661126
DOPEY2	6	21	5.62E-05	0.172118698	0.453329583	0.055587243	0.001661126
GPATCH8	6	21	5.62E-05	0.172118698	0.453329583	0.055587243	0.001661126
KMT2E	6	21	5.62E-05	0.172118698	0.453329583	0.055587243	0.001661126
NUP98	6	21	5.62E-05	0.172118698	0.453329583	0.055587243	0.001661126
PKD1L1	6	21	5.62E-05	0.172118698	0.453329583	0.055587243	0.001661126
PTPN13	6	21	5.62E-05	0.172118698	0.453329583	0.055587243	0.001661126
PTPRZ1	6	21	5.62E-05	0.172118698	0.453329583	0.055587243	0.001661126
RERE	6	21	5.62E-05	0.172118698	0.453329583	0.055587243	0.001661126
SCN4A	6	21	5.62E-05	0.172118698	0.453329583	0.055587243	0.001661126
TRPM3	6	21	5.62E-05	0.172118698	0.453329583	0.055587243	0.001661126
BRWD1	7	21	0.000189761	0.201535864	0.506497345	0.070652318	0.003544524
KIAA1217	7	21	0.000189761	0.201535864	0.506497345	0.070652318	0.003544524
MROH2B	7	21	0.000189761	0.201535864	0.506497345	0.070652318	0.003544524
NUMA1	7	21	0.000189761	0.201535864	0.506497345	0.070652318	0.003544524
ZDBF2	7	21	0.000189761	0.201535864	0.506497345	0.070652318	0.003544524
ABCB4	8	21	0.000312891	0.231173922	0.559675743	0.086331932	0.004319818
CARD11	8	21	0.000312891	0.231173922	0.559675743	0.086331932	0.004319818
FLNB	8	21	0.000312891	0.231173922	0.559675743	0.086331932	0.004319818
MUC2	8	21	0.000312891	0.231173922	0.559675743	0.086331932	0.004319818
PCNXL2	8	21	0.000312891	0.231173922	0.559675743	0.086331932	0.004319818
SULF1	8	21	0.000312891	0.231173922	0.559675743	0.086331932	0.004319818
TLN2	8	21	0.000312891	0.231173922	0.559675743	0.086331932	0.004319818
TRANK1	8	21	0.000312891	0.231173922	0.559675743	0.086331932	0.004319818
WBSCR17	8	21	0.000312891	0.231173922	0.559675743	0.086331932	0.004319818
COL1A2	9	21	0.000781059	0.261013426	0.612961637	0.102474799	0.007710428
MTOR	9	21	0.000781059	0.261013426	0.612961637	0.102474799	0.007710428
PAPPA	9	21	0.000781059	0.261013426	0.612961637	0.102474799	0.007710428
PCDHB6	9	21	0.000781059	0.261013426	0.612961637	0.102474799	0.007710428
SALL1	9	21	0.000781059	0.261013426	0.612961637	0.102474799	0.007710428
BCLAF1	10	21	0.001866334	0.291119834	0.666370962	0.11904767	0.013043956
FLRT2	10	21	0.001866334	0.291119834	0.666370962	0.11904767	0.013043956
GOLGB1	10	21	0.001866334	0.291119834	0.666370962	0.11904767	0.013043956
NCOR1	10	21	0.001866334	0.291119834	0.666370962	0.11904767	0.013043956
RP1L1	10	21	0.001866334	0.291119834	0.666370962	0.11904767	0.013043956
VWF	10	21	0.001866334	0.291119834	0.666370962	0.11904767	0.013043956
ZNF831	10	21	0.001866334	0.291119834	0.666370962	0.11904767	0.013043956
PCDHA8	11	21	0.002616345	0.321440359	0.7199422	0.135959611	0.017505849
RANBP2	11	21	0.002616345	0.321440359	0.7199422	0.135959611	0.017505849
SIPA1L2	11	21	0.002616345	0.321440359	0.7199422	0.135959611	0.017505849
AFF2	12	21	0.005192896	0.351996104	0.773843984	0.153226744	0.025524064
PTEN	12	21	0.005192896	0.351996104	0.773843984	0.153226744	0.025524064
ADAMTS12	13	21	0.009927979	0.382790494	0.827949223	0.17074089	0.036253537
ARID2	13	21	0.009927979	0.382790494	0.827949223	0.17074089	0.036253537
LAMA5	13	21	0.009927979	0.382790494	0.827949223	0.17074089	0.036253537
ZNF208	13	21	0.009927979	0.382790494	0.827949223	0.17074089	0.036253537
BCOR	14	21	0.018178956	0.413826912	0.882405405	0.188559972	0.055119086
POLQ	14	21	0.018178956	0.413826912	0.882405405	0.188559972	0.055119086
CDH11	16	21	0.035294194	0.476639462	0.992286301	0.224906463	0.085976362
UTRN	16	21	0.035294194	0.476639462	0.992286301	0.224906463	0.085976362
MPRIP	0	20	5.51E-09	0	0.122260885	0	3.50E-06
EGFR	1	20	7.48E-08	0.029791403	0.18992773	0.000716751	2.23E-05
KDM3B	1	20	7.48E-08	0.029791403	0.18992773	0.000716751	2.23E-05
FAM184A	2	20	5.31E-07	0.0597821	0.251552086	0.006690483	8.35E-05
LAMB3	2	20	5.31E-07	0.0597821	0.251552086	0.006690483	8.35E-05
OPLAH	2	20	5.31E-07	0.0597821	0.251552086	0.006690483	8.35E-05
PTPRG	2	20	5.31E-07	0.0597821	0.251552086	0.006690483	8.35E-05
ABCC8	3	20	2.63E-06	0.089999367	0.310678765	0.016846349	0.000269231
DENND3	3	20	2.63E-06	0.089999367	0.310678765	0.016846349	0.000269231
ELMSAN1	3	20	2.63E-06	0.089999367	0.310678765	0.016846349	0.000269231
TLN1	3	20	2.63E-06	0.089999367	0.310678765	0.016846349	0.000269231
ZZEF1	3	20	2.63E-06	0.089999367	0.310678765	0.016846349	0.000269231
BDP1	4	20	1.32E-05	0.120389987	0.368584523	0.029375761	0.000672505
CCDC88A	4	20	1.32E-05	0.120389987	0.368584523	0.029375761	0.000672505
FLT4	4	20	1.32E-05	0.120389987	0.368584523	0.029375761	0.000672505
MBD6	4	20	1.32E-05	0.120389987	0.368584523	0.029375761	0.000672505
NOTCH3	4	20	1.32E-05	0.120389987	0.368584523	0.029375761	0.000672505
NRIP1	4	20	1.32E-05	0.120389987	0.368584523	0.029375761	0.000672505
SFMBT2	4	20	1.32E-05	0.120389987	0.368584523	0.029375761	0.000672505
SPTBN2	4	20	1.32E-05	0.120389987	0.368584523	0.029375761	0.000672505
YLPM1	4	20	1.32E-05	0.120389987	0.368584523	0.029375761	0.000672505
ARFGEF1	5	20	3.46E-05	0.151028922	0.42578189	0.043399816	0.001205451
CAMTA1	5	20	3.46E-05	0.151028922	0.42578189	0.043399816	0.001205451
DLGAP2	5	20	3.46E-05	0.151028922	0.42578189	0.043399816	0.001205451
MYH3	5	20	3.46E-05	0.151028922	0.42578189	0.043399816	0.001205451
NLRC5	5	20	3.46E-05	0.151028922	0.42578189	0.043399816	0.001205451
NSD1	5	20	3.46E-05	0.151028922	0.42578189	0.043399816	0.001205451
CACNA1A	6	20	0.000112272	0.18188536	0.482663525	0.05846545	0.002340978
CPXM2	6	20	0.000112272	0.18188536	0.482663525	0.05846545	0.002340978
FLNA	6	20	0.000112272	0.18188536	0.482663525	0.05846545	0.002340978
GRIA2	6	20	0.000112272	0.18188536	0.482663525	0.05846545	0.002340978
MUC4	6	20	0.000112272	0.18188536	0.482663525	0.05846545	0.002340978
PCDHB7	6	20	0.000112272	0.18188536	0.482663525	0.05846545	0.002340978
ZNF646	6	20	0.000112272	0.18188536	0.482663525	0.05846545	0.002340978
ASXL3	7	20	0.000351211	0.212970746	0.539422263	0.074295235	0.004805345
CEP250	7	20	0.000351211	0.212970746	0.539422263	0.074295235	0.004805345
CHD9	7	20	0.000351211	0.212970746	0.539422263	0.074295235	0.004805345
KIF16B	7	20	0.000351211	0.212970746	0.539422263	0.074295235	0.004805345
KIF26B	7	20	0.000351211	0.212970746	0.539422263	0.074295235	0.004805345
LCT	7	20	0.000351211	0.212970746	0.539422263	0.074295235	0.004805345
MPDZ	7	20	0.000351211	0.212970746	0.539422263	0.074295235	0.004805345
PTPRJ	7	20	0.000351211	0.212970746	0.539422263	0.074295235	0.004805345
TTK	7	20	0.000351211	0.212970746	0.539422263	0.074295235	0.004805345
GRM7	8	20	0.000591971	0.244286053	0.59617491	0.090766116	0.006343104
ITIH5	8	20	0.000591971	0.244286053	0.59617491	0.090766116	0.006343104
KCNB2	8	20	0.000591971	0.244286053	0.59617491	0.090766116	0.006343104
NLGN4X	8	20	0.000591971	0.244286053	0.59617491	0.090766116	0.006343104
OTOF	8	20	0.000591971	0.244286053	0.59617491	0.090766116	0.006343104
PRRC2A	8	20	0.000591971	0.244286053	0.59617491	0.090766116	0.006343104
TNRC6A	8	20	0.000591971	0.244286053	0.59617491	0.090766116	0.006343104
EPHA6	9	20	0.001399411	0.275839296	0.653043631	0.107724078	0.010845319
PCDHGA12	9	20	0.001399411	0.275839296	0.653043631	0.107724078	0.010845319
TDRD6	9	20	0.001399411	0.275839296	0.653043631	0.107724078	0.010845319
ARFGEF2	10	20	0.003168494	0.307634232	0.710072284	0.125120594	0.020757588
C3	10	20	0.003168494	0.307634232	0.710072284	0.125120594	0.020757588
DOCK10	10	20	0.003168494	0.307634232	0.710072284	0.125120594	0.020757588
PCDH11X	10	20	0.003168494	0.307634232	0.710072284	0.125120594	0.020757588
USP34	10	20	0.003168494	0.307634232	0.710072284	0.125120594	0.020757588
CR1	11	20	0.006795606	0.339673981	0.767350177	0.142849097	0.032892546
TPTE	11	20	0.006795606	0.339673981	0.767350177	0.142849097	0.032892546
SCN2A	12	20	0.008531894	0.371962233	0.824856686	0.160945234	0.035620642
SIPA1L1	13	20	0.015645908	0.4045026	0.882696757	0.179355267	0.05482147
ABCB1	14	20	0.027540926	0.437298673	0.940851693	0.197984791	0.071732534
DCDC1	14	20	0.027540926	0.437298673	0.940851693	0.197984791	0.071732534
MAGEC1	14	20	0.027540926	0.437298673	0.940851693	0.197984791	0.071732534
FRAS1	15	20	0.046360699	0.470354088	0.999380648	0.216928268	0.102439804
NPAP1	15	20	0.046360699	0.470354088	0.999380648	0.216928268	0.102439804
FLG2	16	20	0.051950561	0.503672566	1.058258342	0.236135437	0.114741408
XIRP1	1	19	1.91E-07	0.031561007	0.202415221	0.000757201	4.00E-05
ARHGAP30	2	19	1.29E-06	0.063331802	0.26825798	0.007063328	0.000155349
EP300	2	19	1.29E-06	0.063331802	0.26825798	0.007063328	0.000155349
RBP3	2	19	1.29E-06	0.063331802	0.26825798	0.007063328	0.000155349
ZDHHC8	2	19	1.29E-06	0.063331802	0.26825798	0.007063328	0.000155349
ABCA5	3	19	6.13E-06	0.095344628	0.331475241	0.01778026	0.000422921
ATAD2	3	19	6.13E-06	0.095344628	0.331475241	0.01778026	0.000422921
CIT	3	19	6.13E-06	0.095344628	0.331475241	0.01778026	0.000422921
KCNH1	3	19	6.13E-06	0.095344628	0.331475241	0.01778026	0.000422921
MYO5C	3	19	6.13E-06	0.095344628	0.331475241	0.01778026	0.000422921
NPBWR1	3	19	6.13E-06	0.095344628	0.331475241	0.01778026	0.000422921
PLXNB2	3	19	6.13E-06	0.095344628	0.331475241	0.01778026	0.000422921
STXBP5L	3	19	6.13E-06	0.095344628	0.331475241	0.01778026	0.000422921
WDR33	3	19	6.13E-06	0.095344628	0.331475241	0.01778026	0.000422921
WDR62	3	19	6.13E-06	0.095344628	0.331475241	0.01778026	0.000422921
WHSC1	3	19	6.13E-06	0.095344628	0.331475241	0.01778026	0.000422921
ZNF516	3	19	6.13E-06	0.095344628	0.331475241	0.01778026	0.000422921
ZNF638	3	19	6.13E-06	0.095344628	0.331475241	0.01778026	0.000422921
CAMSAP1	4	19	2.80E-05	0.127543047	0.393429152	0.030965532	0.001103979
CD93	4	19	2.80E-05	0.127543047	0.393429152	0.030965532	0.001103979
CLUH	4	19	2.80E-05	0.127543047	0.393429152	0.030965532	0.001103979
HLA-B	4	19	2.80E-05	0.127543047	0.393429152	0.030965532	0.001103979
PCDH8	4	19	2.80E-05	0.127543047	0.393429152	0.030965532	0.001103979
PTCH1	4	19	2.80E-05	0.127543047	0.393429152	0.030965532	0.001103979
TRPM1	4	19	2.80E-05	0.127543047	0.393429152	0.030965532	0.001103979
TULP4	4	19	2.80E-05	0.127543047	0.393429152	0.030965532	0.001103979
ZNF407	4	19	2.80E-05	0.127543047	0.393429152	0.030965532	0.001103979
ARHGAP5	5	19	0.000126716	0.15999224	0.454690489	0.045755089	0.002423351
KLF3	5	19	0.000126716	0.15999224	0.454690489	0.045755089	0.002423351
MYH8	5	19	0.000126716	0.15999224	0.454690489	0.045755089	0.002423351
PCDHB8	5	19	0.000126716	0.15999224	0.454690489	0.045755089	0.002423351
PTPRU	5	19	0.000126716	0.15999224	0.454690489	0.045755089	0.002423351
SEMA5B	5	19	0.000126716	0.15999224	0.454690489	0.045755089	0.002423351
SGK223	5	19	0.000126716	0.15999224	0.454690489	0.045755089	0.002423351
SIGLEC1	5	19	0.000126716	0.15999224	0.454690489	0.045755089	0.002423351
THSD1	5	19	0.000126716	0.15999224	0.454690489	0.045755089	0.002423351
BAI1	6	19	0.000222979	0.192678734	0.5155922	0.06160472	0.003684705
CTNND1	6	19	0.000222979	0.192678734	0.5155922	0.06160472	0.003684705
DMXL1	6	19	0.000222979	0.192678734	0.5155922	0.06160472	0.003684705
DMXL2	6	19	0.000222979	0.192678734	0.5155922	0.06160472	0.003684705
FCRL3	6	19	0.000222979	0.192678734	0.5155922	0.06160472	0.003684705
FREM1	6	19	0.000222979	0.192678734	0.5155922	0.06160472	0.003684705
GPR158	6	19	0.000222979	0.192678734	0.5155922	0.06160472	0.003684705
IGSF1	6	19	0.000222979	0.192678734	0.5155922	0.06160472	0.003684705
KIAA1462	6	19	0.000222979	0.192678734	0.5155922	0.06160472	0.003684705
NCAM2	6	19	0.000222979	0.192678734	0.5155922	0.06160472	0.003684705
NRK	6	19	0.000222979	0.192678734	0.5155922	0.06160472	0.003684705
NUP205	6	19	0.000222979	0.192678734	0.5155922	0.06160472	0.003684705
PCDHA4	6	19	0.000222979	0.192678734	0.5155922	0.06160472	0.003684705
SOGA2	6	19	0.000222979	0.192678734	0.5155922	0.06160472	0.003684705
ATR	7	19	0.000649452	0.225607636	0.576358459	0.078278272	0.006453031
BCORL1	7	19	0.000649452	0.225607636	0.576358459	0.078278272	0.006453031
CTNNA2	7	19	0.000649452	0.225607636	0.576358459	0.078278272	0.006453031
EVPL	7	19	0.000649452	0.225607636	0.576358459	0.078278272	0.006453031
FRYL	7	19	0.000649452	0.225607636	0.576358459	0.078278272	0.006453031
IGF2R	7	19	0.000649452	0.225607636	0.576358459	0.078278272	0.006453031
ITPR2	7	19	0.000649452	0.225607636	0.576358459	0.078278272	0.006453031
NIN	7	19	0.000649452	0.225607636	0.576358459	0.078278272	0.006453031
PARD3B	7	19	0.000649452	0.225607636	0.576358459	0.078278272	0.006453031
SEMA5A	7	19	0.000649452	0.225607636	0.576358459	0.078278272	0.006453031
SOGA3	7	19	0.000649452	0.225607636	0.576358459	0.078278272	0.006453031
CACNA1H	8	19	0.001775001	0.258779812	0.637166554	0.095568726	0.012450326
CNOT1	8	19	0.001775001	0.258779812	0.637166554	0.095568726	0.012450326
GREB1	8	19	0.001775001	0.258779812	0.637166554	0.095568726	0.012450326
JMJD1C	8	19	0.001775001	0.258779812	0.637166554	0.095568726	0.012450326
LRBA	8	19	0.001775001	0.258779812	0.637166554	0.095568726	0.012450326
MAP1B	8	19	0.001775001	0.258779812	0.637166554	0.095568726	0.012450326
MTUS2	8	19	0.001775001	0.258779812	0.637166554	0.095568726	0.012450326
PCDH9	8	19	0.001775001	0.258779812	0.637166554	0.095568726	0.012450326
SPHKAP	8	19	0.001775001	0.258779812	0.637166554	0.095568726	0.012450326
TEX15	8	19	0.001775001	0.258779812	0.637166554	0.095568726	0.012450326
EPHB1	9	19	0.002485192	0.292204039	0.698082031	0.113426469	0.01665756
MYH13	9	19	0.002485192	0.292204039	0.698082031	0.113426469	0.01665756
ROS1	9	19	0.002485192	0.292204039	0.698082031	0.113426469	0.01665756
SCN1A	9	19	0.002485192	0.292204039	0.698082031	0.113426469	0.01665756
SLITRK6	9	19	0.002485192	0.292204039	0.698082031	0.113426469	0.01665756
WNK1	9	19	0.002485192	0.292204039	0.698082031	0.113426469	0.01665756
CHD5	10	19	0.005341932	0.325884361	0.759206002	0.131701927	0.02618904
LAMA4	10	19	0.005341932	0.325884361	0.759206002	0.131701927	0.02618904
PCDH19	10	19	0.005341932	0.325884361	0.759206002	0.131701927	0.02618904
CDH12	11	19	0.01090893	0.359823957	0.820559751	0.150370252	0.039807019
EPHA3	11	19	0.01090893	0.359823957	0.820559751	0.150370252	0.039807019
LRRC7	13	19	0.024369332	0.42849649	0.944212449	0.188709841	0.065737156
ASTN2	14	19	0.041270588	0.463237114	1.006567257	0.208311985	0.092539432
TAF1L	15	19	0.067003413	0.49825253	1.069304904	0.228233325	0.125385639
DSCAM	16	19	0.10410666	0.533546799	1.132442703	0.248372457	0.174622397
PTPRD	16	19	0.10410666	0.533546799	1.132442703	0.248372457	0.174622397
RTTN	0	18	3.95E-08	0	0.138987303	0	1.30E-05
ADD3	1	18	4.84E-07	0.033527143	0.216433084	0.000801916	7.94E-05
POLR2A	1	18	4.84E-07	0.033527143	0.216433084	0.000801916	7.94E-05
DOCK5	2	18	3.13E-06	0.06727553	0.287052346	0.00745802	0.000269231
FIGN	2	18	3.13E-06	0.06727553	0.287052346	0.00745802	0.000269231
GPC6	2	18	3.13E-06	0.06727553	0.287052346	0.00745802	0.000269231
PDS5B	2	18	3.13E-06	0.06727553	0.287052346	0.00745802	0.000269231
SMG6	2	18	3.13E-06	0.06727553	0.287052346	0.00745802	0.000269231
SNAPC4	2	18	3.13E-06	0.06727553	0.287052346	0.00745802	0.000269231
SV2A	2	18	3.13E-06	0.06727553	0.287052346	0.00745802	0.000269231
SYCP2	2	18	3.13E-06	0.06727553	0.287052346	0.00745802	0.000269231
WNK2	2	18	3.13E-06	0.06727553	0.287052346	0.00745802	0.000269231
AMPD3	3	18	1.41E-05	0.101283684	0.35493927	0.018798682	0.000672505
AQR	3	18	1.41E-05	0.101283684	0.35493927	0.018798682	0.000672505
FAM208B	3	18	1.41E-05	0.101283684	0.35493927	0.018798682	0.000672505
IRX1	3	18	1.41E-05	0.101283684	0.35493927	0.018798682	0.000672505
ITSN2	3	18	1.41E-05	0.101283684	0.35493927	0.018798682	0.000672505
KIAA1244	3	18	1.41E-05	0.101283684	0.35493927	0.018798682	0.000672505
NUAK1	3	18	1.41E-05	0.101283684	0.35493927	0.018798682	0.000672505
PEAK1	3	18	1.41E-05	0.101283684	0.35493927	0.018798682	0.000672505
PLEKHG1	3	18	1.41E-05	0.101283684	0.35493927	0.018798682	0.000672505
SETD1A	3	18	1.41E-05	0.101283684	0.35493927	0.018798682	0.000672505
SLC12A5	3	18	1.41E-05	0.101283684	0.35493927	0.018798682	0.000672505
TMEM132E	3	18	1.41E-05	0.101283684	0.35493927	0.018798682	0.000672505
TNKS1BP1	3	18	1.41E-05	0.101283684	0.35493927	0.018798682	0.000672505
ULK1	3	18	1.41E-05	0.101283684	0.35493927	0.018798682	0.000672505
VWA8	3	18	1.41E-05	0.101283684	0.35493927	0.018798682	0.000672505
WNK4	3	18	1.41E-05	0.101283684	0.35493927	0.018798682	0.000672505
CCDC40	4	18	5.92E-05	0.135482553	0.421470644	0.032749855	0.001661126
CDHR2	4	18	5.92E-05	0.135482553	0.421470644	0.032749855	0.001661126
COL5A2	4	18	5.92E-05	0.135482553	0.421470644	0.032749855	0.001661126
LRFN3	4	18	5.92E-05	0.135482553	0.421470644	0.032749855	0.001661126
PCDHB12	4	18	5.92E-05	0.135482553	0.421470644	0.032749855	0.001661126
PCNX	4	18	5.92E-05	0.135482553	0.421470644	0.032749855	0.001661126
PDCD11	4	18	5.92E-05	0.135482553	0.421470644	0.032749855	0.001661126
PHF2	4	18	5.92E-05	0.135482553	0.421470644	0.032749855	0.001661126
PHF3	4	18	5.92E-05	0.135482553	0.421470644	0.032749855	0.001661126
POP1	4	18	5.92E-05	0.135482553	0.421470644	0.032749855	0.001661126
SPECC1	4	18	5.92E-05	0.135482553	0.421470644	0.032749855	0.001661126
TANC1	4	18	5.92E-05	0.135482553	0.421470644	0.032749855	0.001661126
TRERF1	4	18	5.92E-05	0.135482553	0.421470644	0.032749855	0.001661126
WDR90	4	18	5.92E-05	0.135482553	0.421470644	0.032749855	0.001661126
ZNF71	4	18	5.92E-05	0.135482553	0.421470644	0.032749855	0.001661126
CPSF1	5	18	0.000241876	0.169950219	0.487274412	0.048345136	0.003697772
ELMO1	5	18	0.000241876	0.169950219	0.487274412	0.048345136	0.003697772
GRIN3A	5	18	0.000241876	0.169950219	0.487274412	0.048345136	0.003697772
LRRK1	5	18	0.000241876	0.169950219	0.487274412	0.048345136	0.003697772
NUP214	5	18	0.000241876	0.169950219	0.487274412	0.048345136	0.003697772
OBSL1	5	18	0.000241876	0.169950219	0.487274412	0.048345136	0.003697772
RBBP6	5	18	0.000241876	0.169950219	0.487274412	0.048345136	0.003697772
RGS22	5	18	0.000241876	0.169950219	0.487274412	0.048345136	0.003697772
SEC16A	5	18	0.000241876	0.169950219	0.487274412	0.048345136	0.003697772
SPTAN1	5	18	0.000241876	0.169950219	0.487274412	0.048345136	0.003697772
TTI1	5	18	0.000241876	0.169950219	0.487274412	0.048345136	0.003697772
EIF5B	6	18	0.000439446	0.204669758	0.552755047	0.065067639	0.005932714
F5	6	18	0.000439446	0.204669758	0.552755047	0.065067639	0.005932714
GRM3	6	18	0.000439446	0.204669758	0.552755047	0.065067639	0.005932714
PSME4	6	18	0.000439446	0.204669758	0.552755047	0.065067639	0.005932714
TNC	6	18	0.000439446	0.204669758	0.552755047	0.065067639	0.005932714
XDH	6	18	0.000439446	0.204669758	0.552755047	0.065067639	0.005932714
ZNF106	6	18	0.000439446	0.204669758	0.552755047	0.065067639	0.005932714
ACTN2	7	18	0.001196411	0.239646648	0.61810457	0.082653971	0.010267848
COL6A2	7	18	0.001196411	0.239646648	0.61810457	0.082653971	0.010267848
FANCM	7	18	0.001196411	0.239646648	0.61810457	0.082653971	0.010267848
GRIN2A	7	18	0.001196411	0.239646648	0.61810457	0.082653971	0.010267848
HDAC4	7	18	0.001196411	0.239646648	0.61810457	0.082653971	0.010267848
NBAS	7	18	0.001196411	0.239646648	0.61810457	0.082653971	0.010267848
PLXNA3	7	18	0.001196411	0.239646648	0.61810457	0.082653971	0.010267848
SMARCA4	7	18	0.001196411	0.239646648	0.61810457	0.082653971	0.010267848
ADAMTSL3	8	18	0.003064399	0.274880621	0.683482171	0.100898478	0.02032531
ARHGAP33	8	18	0.003064399	0.274880621	0.683482171	0.100898478	0.02032531
CNTN5	8	18	0.003064399	0.274880621	0.683482171	0.100898478	0.02032531
GRM2	8	18	0.003064399	0.274880621	0.683482171	0.100898478	0.02032531
HTT	8	18	0.003064399	0.274880621	0.683482171	0.100898478	0.02032531
MYH4	8	18	0.003064399	0.274880621	0.683482171	0.100898478	0.02032531
PCDHA13	8	18	0.003064399	0.274880621	0.683482171	0.100898478	0.02032531
SLCO5A1	8	18	0.003064399	0.274880621	0.683482171	0.100898478	0.02032531
LPHN3	9	18	0.004364172	0.310384363	0.749011533	0.119723604	0.022116657
PIK3CG	9	18	0.004364172	0.310384363	0.749011533	0.119723604	0.022116657
TNS3	9	18	0.004364172	0.310384363	0.749011533	0.119723604	0.022116657
ZNF804A	9	18	0.004364172	0.310384363	0.749011533	0.119723604	0.022116657
CFH	10	18	0.008921438	0.346159167	0.814753032	0.13894947	0.036144884
DCAF12L2	10	18	0.008921438	0.346159167	0.814753032	0.13894947	0.036144884
ITPR1	10	18	0.008921438	0.346159167	0.814753032	0.13894947	0.036144884
KIAA0947	10	18	0.008921438	0.346159167	0.814753032	0.13894947	0.036144884
LAMA3	10	18	0.008921438	0.346159167	0.814753032	0.13894947	0.036144884
MAGI2	10	18	0.008921438	0.346159167	0.814753032	0.13894947	0.036144884
PCDH20	10	18	0.008921438	0.346159167	0.814753032	0.13894947	0.036144884
PCDHA7	10	18	0.008921438	0.346159167	0.814753032	0.13894947	0.036144884
PPP1R3A	10	18	0.008921438	0.346159167	0.814753032	0.13894947	0.036144884
AFF3	11	18	0.017366819	0.38220929	0.880784777	0.158615838	0.05482147
AKAP6	11	18	0.017366819	0.38220929	0.880784777	0.158615838	0.05482147
COL14A1	11	18	0.017366819	0.38220929	0.880784777	0.158615838	0.05482147
DOCK4	11	18	0.017366819	0.38220929	0.880784777	0.158615838	0.05482147
BTBD11	12	18	0.031991157	0.418538869	0.947129649	0.178640161	0.081315356
MYO3A	12	18	0.031991157	0.418538869	0.947129649	0.178640161	0.081315356
MYO16	13	18	0.037435361	0.45515202	1.013839489	0.198973248	0.089698301
DSEL	14	18	0.061045407	0.492052927	1.080970502	0.219634761	0.120374464
KIF2B	14	18	0.061045407	0.492052927	1.080970502	0.219634761	0.120374464
PAPPA2	18	18	0.216835915	0.642669816	1.353805711	0.305019616	0.297589006
SPECC1L	0	17	1.05E-07	0	0.148999217	0	2.67E-05
ATF7IP	1	17	1.22E-06	0.035724476	0.232326572	0.000851606	0.00015135
LTBP2	1	17	1.22E-06	0.035724476	0.232326572	0.000851606	0.00015135
PRTG	1	17	1.22E-06	0.035724476	0.232326572	0.000851606	0.00015135
ZIC1	1	17	1.22E-06	0.035724476	0.232326572	0.000851606	0.00015135
ZNF142	1	17	1.22E-06	0.035724476	0.232326572	0.000851606	0.00015135
ADNP2	2	17	7.48E-06	0.071682737	0.308423265	0.007918683	0.000452671
GRIN2B	2	17	7.48E-06	0.071682737	0.308423265	0.007918683	0.000452671
KANSL1	2	17	7.48E-06	0.071682737	0.308423265	0.007918683	0.000452671
NLRP12	2	17	7.48E-06	0.071682737	0.308423265	0.007918683	0.000452671
PASK	2	17	7.48E-06	0.071682737	0.308423265	0.007918683	0.000452671
RASAL2	2	17	7.48E-06	0.071682737	0.308423265	0.007918683	0.000452671
ROR2	2	17	7.48E-06	0.071682737	0.308423265	0.007918683	0.000452671
ADNP	3	17	5.92E-05	0.107921351	0.381582717	0.01993995	0.001661126
ANKRD26	3	17	5.92E-05	0.107921351	0.381582717	0.01993995	0.001661126
AXL	3	17	5.92E-05	0.107921351	0.381582717	0.01993995	0.001661126
CASC5	3	17	5.92E-05	0.107921351	0.381582717	0.01993995	0.001661126
CDC42BPB	3	17	5.92E-05	0.107921351	0.381582717	0.01993995	0.001661126
CLCN3	3	17	5.92E-05	0.107921351	0.381582717	0.01993995	0.001661126
DHX36	3	17	5.92E-05	0.107921351	0.381582717	0.01993995	0.001661126
FOCAD	3	17	5.92E-05	0.107921351	0.381582717	0.01993995	0.001661126
IBTK	3	17	5.92E-05	0.107921351	0.381582717	0.01993995	0.001661126
IFT122	3	17	5.92E-05	0.107921351	0.381582717	0.01993995	0.001661126
KCNJ3	3	17	5.92E-05	0.107921351	0.381582717	0.01993995	0.001661126
PPL	3	17	5.92E-05	0.107921351	0.381582717	0.01993995	0.001661126
PTPRF	3	17	5.92E-05	0.107921351	0.381582717	0.01993995	0.001661126
TNRC18	3	17	5.92E-05	0.107921351	0.381582717	0.01993995	0.001661126
TRPM6	3	17	5.92E-05	0.107921351	0.381582717	0.01993995	0.001661126
ZC3H3	3	17	5.92E-05	0.107921351	0.381582717	0.01993995	0.001661126
ZNF609	3	17	5.92E-05	0.107921351	0.381582717	0.01993995	0.001661126
ADAMTS14	4	17	0.000124632	0.144355002	0.45330813	0.034683745	0.002416848
ARHGEF15	4	17	0.000124632	0.144355002	0.45330813	0.034683745	0.002416848
ATP8B4	4	17	0.000124632	0.144355002	0.45330813	0.034683745	0.002416848
B2M	4	17	0.000124632	0.144355002	0.45330813	0.034683745	0.002416848
BAZ2B	4	17	0.000124632	0.144355002	0.45330813	0.034683745	0.002416848
CASP8	4	17	0.000124632	0.144355002	0.45330813	0.034683745	0.002416848
DAPK1	4	17	0.000124632	0.144355002	0.45330813	0.034683745	0.002416848
GLI2	4	17	0.000124632	0.144355002	0.45330813	0.034683745	0.002416848
ITGB4	4	17	0.000124632	0.144355002	0.45330813	0.034683745	0.002416848
KDM2B	4	17	0.000124632	0.144355002	0.45330813	0.034683745	0.002416848
MAN2B2	4	17	0.000124632	0.144355002	0.45330813	0.034683745	0.002416848
MAP1A	4	17	0.000124632	0.144355002	0.45330813	0.034683745	0.002416848
PLEKHA5	4	17	0.000124632	0.144355002	0.45330813	0.034683745	0.002416848
PRICKLE1	4	17	0.000124632	0.144355002	0.45330813	0.034683745	0.002416848
PTCHD3	4	17	0.000124632	0.144355002	0.45330813	0.034683745	0.002416848
SCRIB	4	17	0.000124632	0.144355002	0.45330813	0.034683745	0.002416848
SLC4A11	4	17	0.000124632	0.144355002	0.45330813	0.034683745	0.002416848
SMC2	4	17	0.000124632	0.144355002	0.45330813	0.034683745	0.002416848
TNIK	4	17	0.000124632	0.144355002	0.45330813	0.034683745	0.002416848
TONSL	4	17	0.000124632	0.144355002	0.45330813	0.034683745	0.002416848
TRIM51	4	17	0.000124632	0.144355002	0.45330813	0.034683745	0.002416848
TRIP12	4	17	0.000124632	0.144355002	0.45330813	0.034683745	0.002416848
XRN1	4	17	0.000124632	0.144355002	0.45330813	0.034683745	0.002416848
ADAMTS2	5	17	0.00046316	0.181078204	0.524358471	0.05120694	0.006106814
ARHGEF17	5	17	0.00046316	0.181078204	0.524358471	0.05120694	0.006106814
ASXL1	5	17	0.00046316	0.181078204	0.524358471	0.05120694	0.006106814
AUTS2	5	17	0.00046316	0.181078204	0.524358471	0.05120694	0.006106814
BBS9	5	17	0.00046316	0.181078204	0.524358471	0.05120694	0.006106814
BCL9	5	17	0.00046316	0.181078204	0.524358471	0.05120694	0.006106814
CAD	5	17	0.00046316	0.181078204	0.524358471	0.05120694	0.006106814
CAMSAP2	5	17	0.00046316	0.181078204	0.524358471	0.05120694	0.006106814
CDH20	5	17	0.00046316	0.181078204	0.524358471	0.05120694	0.006106814
CNGB1	5	17	0.00046316	0.181078204	0.524358471	0.05120694	0.006106814
ESRP1	5	17	0.00046316	0.181078204	0.524358471	0.05120694	0.006106814
HECW2	5	17	0.00046316	0.181078204	0.524358471	0.05120694	0.006106814
KIAA1199	5	17	0.00046316	0.181078204	0.524358471	0.05120694	0.006106814
KIF13A	5	17	0.00046316	0.181078204	0.524358471	0.05120694	0.006106814
KIF21B	5	17	0.00046316	0.181078204	0.524358471	0.05120694	0.006106814
LPA	5	17	0.00046316	0.181078204	0.524358471	0.05120694	0.006106814
MYOM2	5	17	0.00046316	0.181078204	0.524358471	0.05120694	0.006106814
NINL	5	17	0.00046316	0.181078204	0.524358471	0.05120694	0.006106814
PCDHAC1	5	17	0.00046316	0.181078204	0.524358471	0.05120694	0.006106814
PRG4	5	17	0.00046316	0.181078204	0.524358471	0.05120694	0.006106814
SALL4	5	17	0.00046316	0.181078204	0.524358471	0.05120694	0.006106814
SAMD9L	5	17	0.00046316	0.181078204	0.524358471	0.05120694	0.006106814
SYNJ2	5	17	0.00046316	0.181078204	0.524358471	0.05120694	0.006106814
TNR	5	17	0.00046316	0.181078204	0.524358471	0.05120694	0.006106814
TPR	5	17	0.00046316	0.181078204	0.524358471	0.05120694	0.006106814
WDR47	5	17	0.00046316	0.181078204	0.524358471	0.05120694	0.006106814
XYLT2	5	17	0.00046316	0.181078204	0.524358471	0.05120694	0.006106814
ABCA7	6	17	0.000857376	0.218069554	0.595029953	0.068891784	0.008382373
CACNA1I	6	17	0.000857376	0.218069554	0.595029953	0.068891784	0.008382373
CTCF	6	17	0.000857376	0.218069554	0.595029953	0.068891784	0.008382373
DUOX2	6	17	0.000857376	0.218069554	0.595029953	0.068891784	0.008382373
EIF4G1	6	17	0.000857376	0.218069554	0.595029953	0.068891784	0.008382373
GRIP1	6	17	0.000857376	0.218069554	0.595029953	0.068891784	0.008382373
LAMB2	6	17	0.000857376	0.218069554	0.595029953	0.068891784	0.008382373
LAMB4	6	17	0.000857376	0.218069554	0.595029953	0.068891784	0.008382373
PCDHGA5	6	17	0.000857376	0.218069554	0.595029953	0.068891784	0.008382373
PDE3A	6	17	0.000857376	0.218069554	0.595029953	0.068891784	0.008382373
PLXNC1	6	17	0.000857376	0.218069554	0.595029953	0.068891784	0.008382373
PTPRB	6	17	0.000857376	0.218069554	0.595029953	0.068891784	0.008382373
RASA1	6	17	0.000857376	0.218069554	0.595029953	0.068891784	0.008382373
SPTB	6	17	0.000857376	0.218069554	0.595029953	0.068891784	0.008382373
CACNA1S	7	17	0.002189298	0.255331964	0.665587198	0.087476965	0.014719579
CDK5RAP2	7	17	0.002189298	0.255331964	0.665587198	0.087476965	0.014719579
CPS1	7	17	0.002189298	0.255331964	0.665587198	0.087476965	0.014719579
DCSTAMP	7	17	0.002189298	0.255331964	0.665587198	0.087476965	0.014719579
DIP2C	7	17	0.002189298	0.255331964	0.665587198	0.087476965	0.014719579
DPYD	7	17	0.002189298	0.255331964	0.665587198	0.087476965	0.014719579
FSHR	7	17	0.002189298	0.255331964	0.665587198	0.087476965	0.014719579
IMPG2	7	17	0.002189298	0.255331964	0.665587198	0.087476965	0.014719579
NRG3	7	17	0.002189298	0.255331964	0.665587198	0.087476965	0.014719579
PCDHB11	7	17	0.002189298	0.255331964	0.665587198	0.087476965	0.014719579
POGZ	7	17	0.002189298	0.255331964	0.665587198	0.087476965	0.014719579
SLC12A1	7	17	0.002189298	0.255331964	0.665587198	0.087476965	0.014719579
SPTBN1	7	17	0.002189298	0.255331964	0.665587198	0.087476965	0.014719579
SUPT6H	7	17	0.002189298	0.255331964	0.665587198	0.087476965	0.014719579
TLL1	7	17	0.002189298	0.255331964	0.665587198	0.087476965	0.014719579
WDR49	7	17	0.002189298	0.255331964	0.665587198	0.087476965	0.014719579
ZFP64	7	17	0.002189298	0.255331964	0.665587198	0.087476965	0.014719579
ADCY10	8	17	0.005266358	0.292873783	0.73623853	0.106772395	0.025843472
LRRN3	8	17	0.005266358	0.292873783	0.73623853	0.106772395	0.025843472
NOTCH4	8	17	0.005266358	0.292873783	0.73623853	0.106772395	0.025843472
PTCHD2	8	17	0.005266358	0.292873783	0.73623853	0.106772395	0.025843472
TUBGCP6	8	17	0.005266358	0.292873783	0.73623853	0.106772395	0.025843472
ATRX	9	17	0.011756267	0.330700294	0.80703203	0.126601934	0.042361471
FAM47C	9	17	0.011756267	0.330700294	0.80703203	0.126601934	0.042361471
GOLGA3	9	17	0.011756267	0.330700294	0.80703203	0.126601934	0.042361471
HCN1	9	17	0.011756267	0.330700294	0.80703203	0.126601934	0.042361471
MYO18B	9	17	0.011756267	0.330700294	0.80703203	0.126601934	0.042361471
NID1	9	17	0.011756267	0.330700294	0.80703203	0.126601934	0.042361471
OCA2	9	17	0.011756267	0.330700294	0.80703203	0.126601934	0.042361471
RXFP3	9	17	0.011756267	0.330700294	0.80703203	0.126601934	0.042361471
SPAG17	9	17	0.011756267	0.330700294	0.80703203	0.126601934	0.042361471
TIE1	9	17	0.011756267	0.330700294	0.80703203	0.126601934	0.042361471
ZNF43	9	17	0.011756267	0.330700294	0.80703203	0.126601934	0.042361471
ACACA	10	17	0.014722534	0.368815514	0.878081561	0.146934473	0.052089338
MYH7B	10	17	0.014722534	0.368815514	0.878081561	0.146934473	0.052089338
ASTN1	12	17	0.048232335	0.445930101	1.0211459	0.188821932	0.106544529
KIAA2022	13	17	0.08050119	0.48493839	1.093244241	0.210286852	0.147103913
SORCS3	13	17	0.08050119	0.48493839	1.093244241	0.210286852	0.147103913
CDH1	24	17	0.867923919	0.935364907	1.920023095	0.464751505	0.914861437
MGAM	0	16	2.79E-07	0	0.160431132	0	5.31E-05
TCEB3	0	16	2.79E-07	0	0.160431132	0	5.31E-05
AMER1	1	16	3.06E-06	0.038196334	0.25047151	0.00090715	0.000269231
CC2D2A	1	16	3.06E-06	0.038196334	0.25047151	0.00090715	0.000269231
CTNNA1	1	16	3.06E-06	0.038196334	0.25047151	0.00090715	0.000269231
GLI1	1	16	3.06E-06	0.038196334	0.25047151	0.00090715	0.000269231
GPR124	1	16	3.06E-06	0.038196334	0.25047151	0.00090715	0.000269231
KIF13B	1	16	3.06E-06	0.038196334	0.25047151	0.00090715	0.000269231
LTBP3	1	16	3.06E-06	0.038196334	0.25047151	0.00090715	0.000269231
NELL2	1	16	3.06E-06	0.038196334	0.25047151	0.00090715	0.000269231
NUP210L	1	16	3.06E-06	0.038196334	0.25047151	0.00090715	0.000269231
SLC22A6	1	16	3.06E-06	0.038196334	0.25047151	0.00090715	0.000269231
TMEM131	1	16	3.06E-06	0.038196334	0.25047151	0.00090715	0.000269231
ZBED4	1	16	3.06E-06	0.038196334	0.25047151	0.00090715	0.000269231
ZNF827	1	16	3.06E-06	0.038196334	0.25047151	0.00090715	0.000269231
ADCY7	2	16	1.78E-05	0.076640218	0.332814574	0.008431706	0.000775313
BZRAP1	2	16	1.78E-05	0.076640218	0.332814574	0.008431706	0.000775313
FGD3	2	16	1.78E-05	0.076640218	0.332814574	0.008431706	0.000775313
INADL	2	16	1.78E-05	0.076640218	0.332814574	0.008431706	0.000775313
KAT6B	2	16	1.78E-05	0.076640218	0.332814574	0.008431706	0.000775313
NEFM	2	16	1.78E-05	0.076640218	0.332814574	0.008431706	0.000775313
PCDHGA7	2	16	1.78E-05	0.076640218	0.332814574	0.008431706	0.000775313
PITPNM3	2	16	1.78E-05	0.076640218	0.332814574	0.008431706	0.000775313
PRDM16	2	16	1.78E-05	0.076640218	0.332814574	0.008431706	0.000775313
PROX1	2	16	1.78E-05	0.076640218	0.332814574	0.008431706	0.000775313
RB1CC1	2	16	1.78E-05	0.076640218	0.332814574	0.008431706	0.000775313
TNRC6B	2	16	1.78E-05	0.076640218	0.332814574	0.008431706	0.000775313
UACA	2	16	1.78E-05	0.076640218	0.332814574	0.008431706	0.000775313
USP28	2	16	1.78E-05	0.076640218	0.332814574	0.008431706	0.000775313
WISP1	2	16	1.78E-05	0.076640218	0.332814574	0.008431706	0.000775313
ZBTB21	2	16	1.78E-05	0.076640218	0.332814574	0.008431706	0.000775313
ABCB5	3	16	0.000118917	0.115327628	0.412116512	0.021226768	0.002375543
ADCY1	3	16	0.000118917	0.115327628	0.412116512	0.021226768	0.002375543
AMOTL2	3	16	0.000118917	0.115327628	0.412116512	0.021226768	0.002375543
ATG2A	3	16	0.000118917	0.115327628	0.412116512	0.021226768	0.002375543
CCAR2	3	16	0.000118917	0.115327628	0.412116512	0.021226768	0.002375543
CEP170	3	16	0.000118917	0.115327628	0.412116512	0.021226768	0.002375543
DEPDC5	3	16	0.000118917	0.115327628	0.412116512	0.021226768	0.002375543
DHX30	3	16	0.000118917	0.115327628	0.412116512	0.021226768	0.002375543
DPP6	3	16	0.000118917	0.115327628	0.412116512	0.021226768	0.002375543
EIF4G3	3	16	0.000118917	0.115327628	0.412116512	0.021226768	0.002375543
EXT1	3	16	0.000118917	0.115327628	0.412116512	0.021226768	0.002375543
HK1	3	16	0.000118917	0.115327628	0.412116512	0.021226768	0.002375543
IL16	3	16	0.000118917	0.115327628	0.412116512	0.021226768	0.002375543
KDM5B	3	16	0.000118917	0.115327628	0.412116512	0.021226768	0.002375543
KNTC1	3	16	0.000118917	0.115327628	0.412116512	0.021226768	0.002375543
MAP3K4	3	16	0.000118917	0.115327628	0.412116512	0.021226768	0.002375543
MAST4	3	16	0.000118917	0.115327628	0.412116512	0.021226768	0.002375543
MTR	3	16	0.000118917	0.115327628	0.412116512	0.021226768	0.002375543
NCOA1	3	16	0.000118917	0.115327628	0.412116512	0.021226768	0.002375543
NRAP	3	16	0.000118917	0.115327628	0.412116512	0.021226768	0.002375543
PCDHA6	3	16	0.000118917	0.115327628	0.412116512	0.021226768	0.002375543
PCDHB13	3	16	0.000118917	0.115327628	0.412116512	0.021226768	0.002375543
PHLPP2	3	16	0.000118917	0.115327628	0.412116512	0.021226768	0.002375543
POLR1A	3	16	0.000118917	0.115327628	0.412116512	0.021226768	0.002375543
POLR3A	3	16	0.000118917	0.115327628	0.412116512	0.021226768	0.002375543
PTK2B	3	16	0.000118917	0.115327628	0.412116512	0.021226768	0.002375543
SH3TC1	3	16	0.000118917	0.115327628	0.412116512	0.021226768	0.002375543
SMG1	3	16	0.000118917	0.115327628	0.412116512	0.021226768	0.002375543
SPTY2D1	3	16	0.000118917	0.115327628	0.412116512	0.021226768	0.002375543
TAF1	3	16	0.000118917	0.115327628	0.412116512	0.021226768	0.002375543
XPO7	3	16	0.000118917	0.115327628	0.412116512	0.021226768	0.002375543
ZNF814	3	16	0.000118917	0.115327628	0.412116512	0.021226768	0.002375543
ARAP2	4	16	0.000260827	0.154335145	0.489869134	0.036881898	0.003753159
ARHGEF10	4	16	0.000260827	0.154335145	0.489869134	0.036881898	0.003753159
ATP10B	4	16	0.000260827	0.154335145	0.489869134	0.036881898	0.003753159
ATXN1	4	16	0.000260827	0.154335145	0.489869134	0.036881898	0.003753159
CABIN1	4	16	0.000260827	0.154335145	0.489869134	0.036881898	0.003753159
CPEB2	4	16	0.000260827	0.154335145	0.489869134	0.036881898	0.003753159
CRB1	4	16	0.000260827	0.154335145	0.489869134	0.036881898	0.003753159
DISP1	4	16	0.000260827	0.154335145	0.489869134	0.036881898	0.003753159
DOCK1	4	16	0.000260827	0.154335145	0.489869134	0.036881898	0.003753159
FAM179B	4	16	0.000260827	0.154335145	0.489869134	0.036881898	0.003753159
HEATR1	4	16	0.000260827	0.154335145	0.489869134	0.036881898	0.003753159
HEATR5B	4	16	0.000260827	0.154335145	0.489869134	0.036881898	0.003753159
KAL1	4	16	0.000260827	0.154335145	0.489869134	0.036881898	0.003753159
MADD	4	16	0.000260827	0.154335145	0.489869134	0.036881898	0.003753159
RABGAP1	4	16	0.000260827	0.154335145	0.489869134	0.036881898	0.003753159
RHOBTB2	4	16	0.000260827	0.154335145	0.489869134	0.036881898	0.003753159
RNF123	4	16	0.000260827	0.154335145	0.489869134	0.036881898	0.003753159
ALPK2	5	16	0.0008868	0.193595339	0.566895242	0.05438578	0.008549399
ANKRD12	5	16	0.0008868	0.193595339	0.566895242	0.05438578	0.008549399
C11orf63	5	16	0.0008868	0.193595339	0.566895242	0.05438578	0.008549399
CAMTA2	5	16	0.0008868	0.193595339	0.566895242	0.05438578	0.008549399
CCDC178	5	16	0.0008868	0.193595339	0.566895242	0.05438578	0.008549399
CUL7	5	16	0.0008868	0.193595339	0.566895242	0.05438578	0.008549399
DHX16	5	16	0.0008868	0.193595339	0.566895242	0.05438578	0.008549399
FASN	5	16	0.0008868	0.193595339	0.566895242	0.05438578	0.008549399
KDM5A	5	16	0.0008868	0.193595339	0.566895242	0.05438578	0.008549399
KIAA1429	5	16	0.0008868	0.193595339	0.566895242	0.05438578	0.008549399
KIAA1549L	5	16	0.0008868	0.193595339	0.566895242	0.05438578	0.008549399
KNDC1	5	16	0.0008868	0.193595339	0.566895242	0.05438578	0.008549399
MYH14	5	16	0.0008868	0.193595339	0.566895242	0.05438578	0.008549399
PAX1	5	16	0.0008868	0.193595339	0.566895242	0.05438578	0.008549399
PLXND1	5	16	0.0008868	0.193595339	0.566895242	0.05438578	0.008549399
PRICKLE2	5	16	0.0008868	0.193595339	0.566895242	0.05438578	0.008549399
RALGAPA1	5	16	0.0008868	0.193595339	0.566895242	0.05438578	0.008549399
RICTOR	5	16	0.0008868	0.193595339	0.566895242	0.05438578	0.008549399
TRIM9	5	16	0.0008868	0.193595339	0.566895242	0.05438578	0.008549399
UBE4B	5	16	0.0008868	0.193595339	0.566895242	0.05438578	0.008549399
ZMYM4	5	16	0.0008868	0.193595339	0.566895242	0.05438578	0.008549399
ZNF423	5	16	0.0008868	0.193595339	0.566895242	0.05438578	0.008549399
ADAMTSL1	6	16	0.002744873	0.233141979	0.643580689	0.073136404	0.018277566
BRWD3	6	16	0.002744873	0.233141979	0.643580689	0.073136404	0.018277566
DLEC1	6	16	0.002744873	0.233141979	0.643580689	0.073136404	0.018277566
DLGAP4	6	16	0.002744873	0.233141979	0.643580689	0.073136404	0.018277566
GBF1	6	16	0.002744873	0.233141979	0.643580689	0.073136404	0.018277566
HELZ2	6	16	0.002744873	0.233141979	0.643580689	0.073136404	0.018277566
JAKMIP1	6	16	0.002744873	0.233141979	0.643580689	0.073136404	0.018277566
PCDH7	6	16	0.002744873	0.233141979	0.643580689	0.073136404	0.018277566
PLXNA2	6	16	0.002744873	0.233141979	0.643580689	0.073136404	0.018277566
SLC9C2	6	16	0.002744873	0.233141979	0.643580689	0.073136404	0.018277566
ZNF835	6	16	0.002744873	0.233141979	0.643580689	0.073136404	0.018277566
ADAMTS9	7	16	0.003968103	0.272977111	0.720160739	0.092836624	0.021029842
ATP2B2	7	16	0.003968103	0.272977111	0.720160739	0.092836624	0.021029842
ATP2B3	7	16	0.003968103	0.272977111	0.720160739	0.092836624	0.021029842
ATP4A	7	16	0.003968103	0.272977111	0.720160739	0.092836624	0.021029842
CNTN1	7	16	0.003968103	0.272977111	0.720160739	0.092836624	0.021029842
DCAF12L1	7	16	0.003968103	0.272977111	0.720160739	0.092836624	0.021029842
ERBB2	7	16	0.003968103	0.272977111	0.720160739	0.092836624	0.021029842
FILIP1	7	16	0.003968103	0.272977111	0.720160739	0.092836624	0.021029842
IRS4	7	16	0.003968103	0.272977111	0.720160739	0.092836624	0.021029842
NRG1	7	16	0.003968103	0.272977111	0.720160739	0.092836624	0.021029842
NTNG1	7	16	0.003968103	0.272977111	0.720160739	0.092836624	0.021029842
PCDHA3	7	16	0.003968103	0.272977111	0.720160739	0.092836624	0.021029842
PPFIA2	7	16	0.003968103	0.272977111	0.720160739	0.092836624	0.021029842
SEMA6D	7	16	0.003968103	0.272977111	0.720160739	0.092836624	0.021029842
SETX	7	16	0.003968103	0.272977111	0.720160739	0.092836624	0.021029842
SHANK2	7	16	0.003968103	0.272977111	0.720160739	0.092836624	0.021029842
USP9X	7	16	0.003968103	0.272977111	0.720160739	0.092836624	0.021029842
WWC3	7	16	0.003968103	0.272977111	0.720160739	0.092836624	0.021029842
ATP10D	8	16	0.008983243	0.313112699	0.796852063	0.11324783	0.036144884
COL24A1	8	16	0.008983243	0.313112699	0.796852063	0.11324783	0.036144884
PCDHB2	8	16	0.008983243	0.313112699	0.796852063	0.11324783	0.036144884
PNPLA7	8	16	0.008983243	0.313112699	0.796852063	0.11324783	0.036144884
PRDM9	8	16	0.008983243	0.313112699	0.796852063	0.11324783	0.036144884
ROCK1	8	16	0.008983243	0.313112699	0.796852063	0.11324783	0.036144884
SAMD9	8	16	0.008983243	0.313112699	0.796852063	0.11324783	0.036144884
TIAM2	8	16	0.008983243	0.313112699	0.796852063	0.11324783	0.036144884
TMPRSS15	8	16	0.008983243	0.313112699	0.796852063	0.11324783	0.036144884
BCL11A	9	16	0.018960029	0.353551778	0.873729521	0.134238875	0.057430199
DLG2	9	16	0.018960029	0.353551778	0.873729521	0.134238875	0.057430199
GRM8	9	16	0.018960029	0.353551778	0.873729521	0.134238875	0.057430199
PKDREJ	9	16	0.018960029	0.353551778	0.873729521	0.134238875	0.057430199
TCEB3B	9	16	0.018960029	0.353551778	0.873729521	0.134238875	0.057430199
A2M	10	16	0.023948566	0.394299392	0.950883499	0.155787117	0.065737156
CTNNB1	10	16	0.023948566	0.394299392	0.950883499	0.155787117	0.065737156
PBRM1	10	16	0.023948566	0.394299392	0.950883499	0.155787117	0.065737156
TSHZ2	10	16	0.023948566	0.394299392	0.950883499	0.155787117	0.065737156
BNC2	11	16	0.042504284	0.435360401	1.028388719	0.177752802	0.094232771
GRID1	11	16	0.042504284	0.435360401	1.028388719	0.177752802	0.094232771
TLR4	12	16	0.071809963	0.476739647	1.106299617	0.200093057	0.133903531
C1orf173	14	16	0.127408676	0.560509179	1.26347867	0.245866828	0.203432122
ANAPC1	0	15	7.37E-07	0	0.173530739	0	0.000100246
GRM6	0	15	7.37E-07	0	0.173530739	0	0.000100246
PHLDB2	0	15	7.37E-07	0	0.173530739	0	0.000100246
ANKS6	1	15	7.60E-06	0.040997592	0.271395148	0.000969646	0.000452671
CNTRL	1	15	7.60E-06	0.040997592	0.271395148	0.000969646	0.000452671
DIP2A	1	15	7.60E-06	0.040997592	0.271395148	0.000969646	0.000452671
EPB41L4B	1	15	7.60E-06	0.040997592	0.271395148	0.000969646	0.000452671
FAM83H	1	15	7.60E-06	0.040997592	0.271395148	0.000969646	0.000452671
FTSJ3	1	15	7.60E-06	0.040997592	0.271395148	0.000969646	0.000452671
INTS3	1	15	7.60E-06	0.040997592	0.271395148	0.000969646	0.000452671
KIAA0196	1	15	7.60E-06	0.040997592	0.271395148	0.000969646	0.000452671
MLH3	1	15	7.60E-06	0.040997592	0.271395148	0.000969646	0.000452671
PKN2	1	15	7.60E-06	0.040997592	0.271395148	0.000969646	0.000452671
RALGAPA2	1	15	7.60E-06	0.040997592	0.271395148	0.000969646	0.000452671
SLTM	1	15	7.60E-06	0.040997592	0.271395148	0.000969646	0.000452671
SNRNP200	1	15	7.60E-06	0.040997592	0.271395148	0.000969646	0.000452671
DNM2	2	15	4.17E-05	0.082257877	0.360990466	0.009006698	0.001369437
ESF1	2	15	4.17E-05	0.082257877	0.360990466	0.009006698	0.001369437
GUCY2C	2	15	4.17E-05	0.082257877	0.360990466	0.009006698	0.001369437
GYLTL1B	2	15	4.17E-05	0.082257877	0.360990466	0.009006698	0.001369437
HIC2	2	15	4.17E-05	0.082257877	0.360990466	0.009006698	0.001369437
KIAA0556	2	15	4.17E-05	0.082257877	0.360990466	0.009006698	0.001369437
LATS2	2	15	4.17E-05	0.082257877	0.360990466	0.009006698	0.001369437
MN1	2	15	4.17E-05	0.082257877	0.360990466	0.009006698	0.001369437
NID2	2	15	4.17E-05	0.082257877	0.360990466	0.009006698	0.001369437
PALM2-AKAP2	2	15	4.17E-05	0.082257877	0.360990466	0.009006698	0.001369437
RAPGEF5	2	15	4.17E-05	0.082257877	0.360990466	0.009006698	0.001369437
REST	2	15	4.17E-05	0.082257877	0.360990466	0.009006698	0.001369437
RNF17	2	15	4.17E-05	0.082257877	0.360990466	0.009006698	0.001369437
SBF2	2	15	4.17E-05	0.082257877	0.360990466	0.009006698	0.001369437
SMG5	2	15	4.17E-05	0.082257877	0.360990466	0.009006698	0.001369437
TET2	2	15	4.17E-05	0.082257877	0.360990466	0.009006698	0.001369437
TRAPPC9	2	15	4.17E-05	0.082257877	0.360990466	0.009006698	0.001369437
UBE3B	2	15	4.17E-05	0.082257877	0.360990466	0.009006698	0.001369437
USP19	2	15	4.17E-05	0.082257877	0.360990466	0.009006698	0.001369437
WAPAL	2	15	4.17E-05	0.082257877	0.360990466	0.009006698	0.001369437
ZCCHC11	2	15	4.17E-05	0.082257877	0.360990466	0.009006698	0.001369437
ZMYND8	2	15	4.17E-05	0.082257877	0.360990466	0.009006698	0.001369437
ABCA1	3	15	0.000241002	0.123790582	0.447384583	0.022608978	0.003697772
ADCY5	3	15	0.000241002	0.123790582	0.447384583	0.022608978	0.003697772
AEBP1	3	15	0.000241002	0.123790582	0.447384583	0.022608978	0.003697772
ALPK3	3	15	0.000241002	0.123790582	0.447384583	0.022608978	0.003697772
AMBRA1	3	15	0.000241002	0.123790582	0.447384583	0.022608978	0.003697772
ANKRD17	3	15	0.000241002	0.123790582	0.447384583	0.022608978	0.003697772
AXIN2	3	15	0.000241002	0.123790582	0.447384583	0.022608978	0.003697772
C6orf118	3	15	0.000241002	0.123790582	0.447384583	0.022608978	0.003697772
CAMSAP3	3	15	0.000241002	0.123790582	0.447384583	0.022608978	0.003697772
CEP128	3	15	0.000241002	0.123790582	0.447384583	0.022608978	0.003697772
CFTR	3	15	0.000241002	0.123790582	0.447384583	0.022608978	0.003697772
CHD8	3	15	0.000241002	0.123790582	0.447384583	0.022608978	0.003697772
DACH2	3	15	0.000241002	0.123790582	0.447384583	0.022608978	0.003697772
EHMT2	3	15	0.000241002	0.123790582	0.447384583	0.022608978	0.003697772
ITGAX	3	15	0.000241002	0.123790582	0.447384583	0.022608978	0.003697772
KIF1B	3	15	0.000241002	0.123790582	0.447384583	0.022608978	0.003697772
NES	3	15	0.000241002	0.123790582	0.447384583	0.022608978	0.003697772
NPC1L1	3	15	0.000241002	0.123790582	0.447384583	0.022608978	0.003697772
NR3C2	3	15	0.000241002	0.123790582	0.447384583	0.022608978	0.003697772
PI4KA	3	15	0.000241002	0.123790582	0.447384583	0.022608978	0.003697772
SEC31B	3	15	0.000241002	0.123790582	0.447384583	0.022608978	0.003697772
SIN3A	3	15	0.000241002	0.123790582	0.447384583	0.022608978	0.003697772
SLC12A9	3	15	0.000241002	0.123790582	0.447384583	0.022608978	0.003697772
SLC8A1	3	15	0.000241002	0.123790582	0.447384583	0.022608978	0.003697772
SLC8A2	3	15	0.000241002	0.123790582	0.447384583	0.022608978	0.003697772
TTC40	3	15	0.000241002	0.123790582	0.447384583	0.022608978	0.003697772
UNC13B	3	15	0.000241002	0.123790582	0.447384583	0.022608978	0.003697772
WFIKKN2	3	15	0.000241002	0.123790582	0.447384583	0.022608978	0.003697772
WHSC1L1	3	15	0.000241002	0.123790582	0.447384583	0.022608978	0.003697772
ABCA4	4	15	0.000540985	0.165644293	0.532160072	0.039318671	0.006343104
ALPK1	4	15	0.000540985	0.165644293	0.532160072	0.039318671	0.006343104
ARHGAP35	4	15	0.000540985	0.165644293	0.532160072	0.039318671	0.006343104
ARHGAP39	4	15	0.000540985	0.165644293	0.532160072	0.039318671	0.006343104
ARID4B	4	15	0.000540985	0.165644293	0.532160072	0.039318671	0.006343104
ATP8B1	4	15	0.000540985	0.165644293	0.532160072	0.039318671	0.006343104
CCDC129	4	15	0.000540985	0.165644293	0.532160072	0.039318671	0.006343104
CDH6	4	15	0.000540985	0.165644293	0.532160072	0.039318671	0.006343104
CHST1	4	15	0.000540985	0.165644293	0.532160072	0.039318671	0.006343104
CNGB3	4	15	0.000540985	0.165644293	0.532160072	0.039318671	0.006343104
DAGLA	4	15	0.000540985	0.165644293	0.532160072	0.039318671	0.006343104
DLG5	4	15	0.000540985	0.165644293	0.532160072	0.039318671	0.006343104
DOCK8	4	15	0.000540985	0.165644293	0.532160072	0.039318671	0.006343104
KANK1	4	15	0.000540985	0.165644293	0.532160072	0.039318671	0.006343104
MAGEC3	4	15	0.000540985	0.165644293	0.532160072	0.039318671	0.006343104
PC	4	15	0.000540985	0.165644293	0.532160072	0.039318671	0.006343104
PLCE1	4	15	0.000540985	0.165644293	0.532160072	0.039318671	0.006343104
RAB3GAP2	4	15	0.000540985	0.165644293	0.532160072	0.039318671	0.006343104
RREB1	4	15	0.000540985	0.165644293	0.532160072	0.039318671	0.006343104
RUSC1	4	15	0.000540985	0.165644293	0.532160072	0.039318671	0.006343104
SIM1	4	15	0.000540985	0.165644293	0.532160072	0.039318671	0.006343104
SLC6A15	4	15	0.000540985	0.165644293	0.532160072	0.039318671	0.006343104
TBC1D9B	4	15	0.000540985	0.165644293	0.532160072	0.039318671	0.006343104
TCERG1	4	15	0.000540985	0.165644293	0.532160072	0.039318671	0.006343104
TENC1	4	15	0.000540985	0.165644293	0.532160072	0.039318671	0.006343104
USP24	4	15	0.000540985	0.165644293	0.532160072	0.039318671	0.006343104
XKR4	4	15	0.000540985	0.165644293	0.532160072	0.039318671	0.006343104
ZNF676	4	15	0.000540985	0.165644293	0.532160072	0.039318671	0.006343104
ABCA3	5	15	0.001692014	0.207779155	0.616172584	0.057934214	0.011923104
ADAMTS1	5	15	0.001692014	0.207779155	0.616172584	0.057934214	0.011923104
ANKRD50	5	15	0.001692014	0.207779155	0.616172584	0.057934214	0.011923104
BTBD7	5	15	0.001692014	0.207779155	0.616172584	0.057934214	0.011923104
CADM1	5	15	0.001692014	0.207779155	0.616172584	0.057934214	0.011923104
CEP350	5	15	0.001692014	0.207779155	0.616172584	0.057934214	0.011923104
CILP2	5	15	0.001692014	0.207779155	0.616172584	0.057934214	0.011923104
CTTNBP2	5	15	0.001692014	0.207779155	0.616172584	0.057934214	0.011923104
EGFLAM	5	15	0.001692014	0.207779155	0.616172584	0.057934214	0.011923104
FZD10	5	15	0.001692014	0.207779155	0.616172584	0.057934214	0.011923104
HECTD1	5	15	0.001692014	0.207779155	0.616172584	0.057934214	0.011923104
IFT172	5	15	0.001692014	0.207779155	0.616172584	0.057934214	0.011923104
INPPL1	5	15	0.001692014	0.207779155	0.616172584	0.057934214	0.011923104
KANSL1L	5	15	0.001692014	0.207779155	0.616172584	0.057934214	0.011923104
LAMC1	5	15	0.001692014	0.207779155	0.616172584	0.057934214	0.011923104
LRRIQ3	5	15	0.001692014	0.207779155	0.616172584	0.057934214	0.011923104
MAG	5	15	0.001692014	0.207779155	0.616172584	0.057934214	0.011923104
PCDHB3	5	15	0.001692014	0.207779155	0.616172584	0.057934214	0.011923104
PCDHGB1	5	15	0.001692014	0.207779155	0.616172584	0.057934214	0.011923104
ST18	5	15	0.001692014	0.207779155	0.616172584	0.057934214	0.011923104
TBC1D4	5	15	0.001692014	0.207779155	0.616172584	0.057934214	0.011923104
ZNF366	5	15	0.001692014	0.207779155	0.616172584	0.057934214	0.011923104
ZNF568	5	15	0.001692014	0.207779155	0.616172584	0.057934214	0.011923104
AGBL1	6	15	0.00483782	0.250221186	0.699852879	0.077874728	0.023794145
ASAP1	6	15	0.00483782	0.250221186	0.699852879	0.077874728	0.023794145
BRD1	6	15	0.00483782	0.250221186	0.699852879	0.077874728	0.023794145
CNGA4	6	15	0.00483782	0.250221186	0.699852879	0.077874728	0.023794145
COL4A2	6	15	0.00483782	0.250221186	0.699852879	0.077874728	0.023794145
EIF2AK3	6	15	0.00483782	0.250221186	0.699852879	0.077874728	0.023794145
FBXL7	6	15	0.00483782	0.250221186	0.699852879	0.077874728	0.023794145
FRMPD2	6	15	0.00483782	0.250221186	0.699852879	0.077874728	0.023794145
GAK	6	15	0.00483782	0.250221186	0.699852879	0.077874728	0.023794145
IGSF9B	6	15	0.00483782	0.250221186	0.699852879	0.077874728	0.023794145
IRF2	6	15	0.00483782	0.250221186	0.699852879	0.077874728	0.023794145
KCNJ12	6	15	0.00483782	0.250221186	0.699852879	0.077874728	0.023794145
KIAA1024	6	15	0.00483782	0.250221186	0.699852879	0.077874728	0.023794145
MBD5	6	15	0.00483782	0.250221186	0.699852879	0.077874728	0.023794145
MICAL2	6	15	0.00483782	0.250221186	0.699852879	0.077874728	0.023794145
MICAL3	6	15	0.00483782	0.250221186	0.699852879	0.077874728	0.023794145
NPAT	6	15	0.00483782	0.250221186	0.699852879	0.077874728	0.023794145
PARP14	6	15	0.00483782	0.250221186	0.699852879	0.077874728	0.023794145
PCDHGA6	6	15	0.00483782	0.250221186	0.699852879	0.077874728	0.023794145
PCSK5	6	15	0.00483782	0.250221186	0.699852879	0.077874728	0.023794145
PDE3B	6	15	0.00483782	0.250221186	0.699852879	0.077874728	0.023794145
PLCG1	6	15	0.00483782	0.250221186	0.699852879	0.077874728	0.023794145
POM121L12	6	15	0.00483782	0.250221186	0.699852879	0.077874728	0.023794145
SCUBE2	6	15	0.00483782	0.250221186	0.699852879	0.077874728	0.023794145
SHANK1	6	15	0.00483782	0.250221186	0.699852879	0.077874728	0.023794145
SOS2	6	15	0.00483782	0.250221186	0.699852879	0.077874728	0.023794145
TAOK2	6	15	0.00483782	0.250221186	0.699852879	0.077874728	0.023794145
THSD4	6	15	0.00483782	0.250221186	0.699852879	0.077874728	0.023794145
ZC3H4	6	15	0.00483782	0.250221186	0.699852879	0.077874728	0.023794145
ARPP21	7	15	0.007104071	0.292972252	0.78343675	0.098787876	0.033914357
ATP1A4	7	15	0.007104071	0.292972252	0.78343675	0.098787876	0.033914357
CDK12	7	15	0.007104071	0.292972252	0.78343675	0.098787876	0.033914357
KLHL14	7	15	0.007104071	0.292972252	0.78343675	0.098787876	0.033914357
MYO1F	7	15	0.007104071	0.292972252	0.78343675	0.098787876	0.033914357
SLIT3	7	15	0.007104071	0.292972252	0.78343675	0.098787876	0.033914357
SPATA31A6	7	15	0.007104071	0.292972252	0.78343675	0.098787876	0.033914357
UNC5C	7	15	0.007104071	0.292972252	0.78343675	0.098787876	0.033914357
AHCTF1	8	15	0.015164261	0.336045992	0.867191196	0.120480399	0.053354956
AR	8	15	0.015164261	0.336045992	0.867191196	0.120480399	0.053354956
CASZ1	8	15	0.015164261	0.336045992	0.867191196	0.120480399	0.053354956
COL20A1	8	15	0.015164261	0.336045992	0.867191196	0.120480399	0.053354956
COL27A1	8	15	0.015164261	0.336045992	0.867191196	0.120480399	0.053354956
KCNQ5	8	15	0.015164261	0.336045992	0.867191196	0.120480399	0.053354956
PCDHA9	8	15	0.015164261	0.336045992	0.867191196	0.120480399	0.053354956
SOX7	8	15	0.015164261	0.336045992	0.867191196	0.120480399	0.053354956
SPATA31D1	8	15	0.015164261	0.336045992	0.867191196	0.120480399	0.053354956
TTC3	8	15	0.015164261	0.336045992	0.867191196	0.120480399	0.053354956
ADAMTS10	9	15	0.030292139	0.379445309	0.95114644	0.142764697	0.078804026
C2CD3	9	15	0.030292139	0.379445309	0.95114644	0.142764697	0.078804026
CDH4	9	15	0.030292139	0.379445309	0.95114644	0.142764697	0.078804026
CEP290	9	15	0.030292139	0.379445309	0.95114644	0.142764697	0.078804026
FSTL5	9	15	0.030292139	0.379445309	0.95114644	0.142764697	0.078804026
LRRC4B	9	15	0.030292139	0.379445309	0.95114644	0.142764697	0.078804026
NCOA2	9	15	0.030292139	0.379445309	0.95114644	0.142764697	0.078804026
HIVEP1	10	15	0.056273344	0.423175617	1.03542797	0.165630922	0.120374464
MYO5A	10	15	0.056273344	0.423175617	1.03542797	0.165630922	0.120374464
PCDH18	10	15	0.056273344	0.423175617	1.03542797	0.165630922	0.120374464
PCDHB5	10	15	0.056273344	0.423175617	1.03542797	0.165630922	0.120374464
MAP2K7	13	15	0.162463591	0.556441436	1.290849587	0.236736947	0.230651086
SLITRK2	13	15	0.162463591	0.556441436	1.290849587	0.236736947	0.230651086
PZP	14	15	0.23863509	0.601557116	1.377048211	0.261172499	0.317250418
CDH9	15	15	0.253146313	0.647029397	1.463767588	0.285934136	0.336483483
BCAN	0	14	1.94E-06	0	0.188753158	0	0.00020659
DTX1	0	14	1.94E-06	0	0.188753158	0	0.00020659
ZC3H6	0	14	1.94E-06	0	0.188753158	0	0.00020659
ZNF48	0	14	1.94E-06	0	0.188753158	0	0.00020659
ACAD10	1	14	1.88E-05	0.044198795	0.295768284	0.001040487	0.000787742
ADAMTSL4	1	14	1.88E-05	0.044198795	0.295768284	0.001040487	0.000787742
BAI2	1	14	1.88E-05	0.044198795	0.295768284	0.001040487	0.000787742
CR1L	1	14	1.88E-05	0.044198795	0.295768284	0.001040487	0.000787742
EML5	1	14	1.88E-05	0.044198795	0.295768284	0.001040487	0.000787742
IWS1	1	14	1.88E-05	0.044198795	0.295768284	0.001040487	0.000787742
MXRA8	1	14	1.88E-05	0.044198795	0.295768284	0.001040487	0.000787742
PLEKHM1	1	14	1.88E-05	0.044198795	0.295768284	0.001040487	0.000787742
PRRC2C	1	14	1.88E-05	0.044198795	0.295768284	0.001040487	0.000787742
RCOR3	1	14	1.88E-05	0.044198795	0.295768284	0.001040487	0.000787742
SH3PXD2A	1	14	1.88E-05	0.044198795	0.295768284	0.001040487	0.000787742
UPF3A	1	14	1.88E-05	0.044198795	0.295768284	0.001040487	0.000787742
ZMIZ1	1	14	1.88E-05	0.044198795	0.295768284	0.001040487	0.000787742
AK9	2	14	9.69E-05	0.088693679	0.393912757	0.009655811	0.00225407
ATP2B1	2	14	9.69E-05	0.088693679	0.393912757	0.009655811	0.00225407
AVPR1A	2	14	9.69E-05	0.088693679	0.393912757	0.009655811	0.00225407
B4GALNT4	2	14	9.69E-05	0.088693679	0.393912757	0.009655811	0.00225407
CCDC38	2	14	9.69E-05	0.088693679	0.393912757	0.009655811	0.00225407
CHPF2	2	14	9.69E-05	0.088693679	0.393912757	0.009655811	0.00225407
CUL5	2	14	9.69E-05	0.088693679	0.393912757	0.009655811	0.00225407
DCT	2	14	9.69E-05	0.088693679	0.393912757	0.009655811	0.00225407
DENND4B	2	14	9.69E-05	0.088693679	0.393912757	0.009655811	0.00225407
DNMBP	2	14	9.69E-05	0.088693679	0.393912757	0.009655811	0.00225407
DNMT1	2	14	9.69E-05	0.088693679	0.393912757	0.009655811	0.00225407
DOCK9	2	14	9.69E-05	0.088693679	0.393912757	0.009655811	0.00225407
ERCC6-PGBD3	2	14	9.69E-05	0.088693679	0.393912757	0.009655811	0.00225407
FLT1	2	14	9.69E-05	0.088693679	0.393912757	0.009655811	0.00225407
HJURP	2	14	9.69E-05	0.088693679	0.393912757	0.009655811	0.00225407
HNRNPUL1	2	14	9.69E-05	0.088693679	0.393912757	0.009655811	0.00225407
ITGAE	2	14	9.69E-05	0.088693679	0.393912757	0.009655811	0.00225407
JPH1	2	14	9.69E-05	0.088693679	0.393912757	0.009655811	0.00225407
KCND3	2	14	9.69E-05	0.088693679	0.393912757	0.009655811	0.00225407
KCNH3	2	14	9.69E-05	0.088693679	0.393912757	0.009655811	0.00225407
L1CAM	2	14	9.69E-05	0.088693679	0.393912757	0.009655811	0.00225407
MSH3	2	14	9.69E-05	0.088693679	0.393912757	0.009655811	0.00225407
NCDN	2	14	9.69E-05	0.088693679	0.393912757	0.009655811	0.00225407
NCKAP5L	2	14	9.69E-05	0.088693679	0.393912757	0.009655811	0.00225407
NFATC1	2	14	9.69E-05	0.088693679	0.393912757	0.009655811	0.00225407
NOD2	2	14	9.69E-05	0.088693679	0.393912757	0.009655811	0.00225407
OR4A16	2	14	9.69E-05	0.088693679	0.393912757	0.009655811	0.00225407
PAX6	2	14	9.69E-05	0.088693679	0.393912757	0.009655811	0.00225407
PCDHA5	2	14	9.69E-05	0.088693679	0.393912757	0.009655811	0.00225407
PCDHGA3	2	14	9.69E-05	0.088693679	0.393912757	0.009655811	0.00225407
PITPNM1	2	14	9.69E-05	0.088693679	0.393912757	0.009655811	0.00225407
PKN3	2	14	9.69E-05	0.088693679	0.393912757	0.009655811	0.00225407
PNISR	2	14	9.69E-05	0.088693679	0.393912757	0.009655811	0.00225407
PNPLA6	2	14	9.69E-05	0.088693679	0.393912757	0.009655811	0.00225407
PRKG1	2	14	9.69E-05	0.088693679	0.393912757	0.009655811	0.00225407
RPTOR	2	14	9.69E-05	0.088693679	0.393912757	0.009655811	0.00225407
SEMA3A	2	14	9.69E-05	0.088693679	0.393912757	0.009655811	0.00225407
STAT5B	2	14	9.69E-05	0.088693679	0.393912757	0.009655811	0.00225407
SYNGAP1	2	14	9.69E-05	0.088693679	0.393912757	0.009655811	0.00225407
TMEM2	2	14	9.69E-05	0.088693679	0.393912757	0.009655811	0.00225407
TOPBP1	2	14	9.69E-05	0.088693679	0.393912757	0.009655811	0.00225407
TRPM7	2	14	9.69E-05	0.088693679	0.393912757	0.009655811	0.00225407
USP26	2	14	9.69E-05	0.088693679	0.393912757	0.009655811	0.00225407
USP32	2	14	9.69E-05	0.088693679	0.393912757	0.009655811	0.00225407
ZHX2	2	14	9.69E-05	0.088693679	0.393912757	0.009655811	0.00225407
ZNF800	2	14	9.69E-05	0.088693679	0.393912757	0.009655811	0.00225407
AKAP11	3	14	0.000490774	0.133462627	0.488616784	0.024197006	0.006111653
BICD1	3	14	0.000490774	0.133462627	0.488616784	0.024197006	0.006111653
BOC	3	14	0.000490774	0.133462627	0.488616784	0.024197006	0.006111653
C3orf20	3	14	0.000490774	0.133462627	0.488616784	0.024197006	0.006111653
CASD1	3	14	0.000490774	0.133462627	0.488616784	0.024197006	0.006111653
CDH26	3	14	0.000490774	0.133462627	0.488616784	0.024197006	0.006111653
DGKI	3	14	0.000490774	0.133462627	0.488616784	0.024197006	0.006111653
DOCK6	3	14	0.000490774	0.133462627	0.488616784	0.024197006	0.006111653
EML1	3	14	0.000490774	0.133462627	0.488616784	0.024197006	0.006111653
FNIP2	3	14	0.000490774	0.133462627	0.488616784	0.024197006	0.006111653
FRMPD3	3	14	0.000490774	0.133462627	0.488616784	0.024197006	0.006111653
HCFC1	3	14	0.000490774	0.133462627	0.488616784	0.024197006	0.006111653
KIAA1161	3	14	0.000490774	0.133462627	0.488616784	0.024197006	0.006111653
KIF20B	3	14	0.000490774	0.133462627	0.488616784	0.024197006	0.006111653
MAGEL2	3	14	0.000490774	0.133462627	0.488616784	0.024197006	0.006111653
MCM3AP	3	14	0.000490774	0.133462627	0.488616784	0.024197006	0.006111653
MYO6	3	14	0.000490774	0.133462627	0.488616784	0.024197006	0.006111653
NEURL4	3	14	0.000490774	0.133462627	0.488616784	0.024197006	0.006111653
NPAS3	3	14	0.000490774	0.133462627	0.488616784	0.024197006	0.006111653
NRD1	3	14	0.000490774	0.133462627	0.488616784	0.024197006	0.006111653
NUP188	3	14	0.000490774	0.133462627	0.488616784	0.024197006	0.006111653
PARP4	3	14	0.000490774	0.133462627	0.488616784	0.024197006	0.006111653
PLD1	3	14	0.000490774	0.133462627	0.488616784	0.024197006	0.006111653
PTPN21	3	14	0.000490774	0.133462627	0.488616784	0.024197006	0.006111653
RNF31	3	14	0.000490774	0.133462627	0.488616784	0.024197006	0.006111653
SEMA3D	3	14	0.000490774	0.133462627	0.488616784	0.024197006	0.006111653
SH3TC2	3	14	0.000490774	0.133462627	0.488616784	0.024197006	0.006111653
SHROOM3	3	14	0.000490774	0.133462627	0.488616784	0.024197006	0.006111653
SLCO1C1	3	14	0.000490774	0.133462627	0.488616784	0.024197006	0.006111653
SRRT	3	14	0.000490774	0.133462627	0.488616784	0.024197006	0.006111653
TAF6	3	14	0.000490774	0.133462627	0.488616784	0.024197006	0.006111653
TANC2	3	14	0.000490774	0.133462627	0.488616784	0.024197006	0.006111653
TCF20	3	14	0.000490774	0.133462627	0.488616784	0.024197006	0.006111653
TTC21B	3	14	0.000490774	0.133462627	0.488616784	0.024197006	0.006111653
WDR7	3	14	0.000490774	0.133462627	0.488616784	0.024197006	0.006111653
A2ML1	4	14	0.001109435	0.178566931	0.581648488	0.042059569	0.009740319
ABCA9	4	14	0.001109435	0.178566931	0.581648488	0.042059569	0.009740319
ACIN1	4	14	0.001109435	0.178566931	0.581648488	0.042059569	0.009740319
APBA2	4	14	0.001109435	0.178566931	0.581648488	0.042059569	0.009740319
CKAP5	4	14	0.001109435	0.178566931	0.581648488	0.042059569	0.009740319
E2F8	4	14	0.001109435	0.178566931	0.581648488	0.042059569	0.009740319
EDRF1	4	14	0.001109435	0.178566931	0.581648488	0.042059569	0.009740319
EPHA10	4	14	0.001109435	0.178566931	0.581648488	0.042059569	0.009740319
GABBR1	4	14	0.001109435	0.178566931	0.581648488	0.042059569	0.009740319
IGF1R	4	14	0.001109435	0.178566931	0.581648488	0.042059569	0.009740319
INO80	4	14	0.001109435	0.178566931	0.581648488	0.042059569	0.009740319
ITGAV	4	14	0.001109435	0.178566931	0.581648488	0.042059569	0.009740319
KIF17	4	14	0.001109435	0.178566931	0.581648488	0.042059569	0.009740319
MAP7D3	4	14	0.001109435	0.178566931	0.581648488	0.042059569	0.009740319
MNDA	4	14	0.001109435	0.178566931	0.581648488	0.042059569	0.009740319
MVK	4	14	0.001109435	0.178566931	0.581648488	0.042059569	0.009740319
NCOA6	4	14	0.001109435	0.178566931	0.581648488	0.042059569	0.009740319
NPHP4	4	14	0.001109435	0.178566931	0.581648488	0.042059569	0.009740319
NYAP1	4	14	0.001109435	0.178566931	0.581648488	0.042059569	0.009740319
OTOGL	4	14	0.001109435	0.178566931	0.581648488	0.042059569	0.009740319
PARD3	4	14	0.001109435	0.178566931	0.581648488	0.042059569	0.009740319
PSD	4	14	0.001109435	0.178566931	0.581648488	0.042059569	0.009740319
PTCHD4	4	14	0.001109435	0.178566931	0.581648488	0.042059569	0.009740319
ROCK2	4	14	0.001109435	0.178566931	0.581648488	0.042059569	0.009740319
SMARCC2	4	14	0.001109435	0.178566931	0.581648488	0.042059569	0.009740319
SP100	4	14	0.001109435	0.178566931	0.581648488	0.042059569	0.009740319
SP140	4	14	0.001109435	0.178566931	0.581648488	0.042059569	0.009740319
SPG11	4	14	0.001109435	0.178566931	0.581648488	0.042059569	0.009740319
TEK	4	14	0.001109435	0.178566931	0.581648488	0.042059569	0.009740319
WDR17	4	14	0.001109435	0.178566931	0.581648488	0.042059569	0.009740319
ZBTB16	4	14	0.001109435	0.178566931	0.581648488	0.042059569	0.009740319
ACCSL	5	14	0.003206156	0.223986411	0.673873706	0.061929965	0.020757588
ARHGEF11	5	14	0.003206156	0.223986411	0.673873706	0.061929965	0.020757588
CPED1	5	14	0.003206156	0.223986411	0.673873706	0.061929965	0.020757588
CR2	5	14	0.003206156	0.223986411	0.673873706	0.061929965	0.020757588
CSGALNACT1	5	14	0.003206156	0.223986411	0.673873706	0.061929965	0.020757588
E2F7	5	14	0.003206156	0.223986411	0.673873706	0.061929965	0.020757588
ELFN2	5	14	0.003206156	0.223986411	0.673873706	0.061929965	0.020757588
INVS	5	14	0.003206156	0.223986411	0.673873706	0.061929965	0.020757588
KCNA1	5	14	0.003206156	0.223986411	0.673873706	0.061929965	0.020757588
KIAA2018	5	14	0.003206156	0.223986411	0.673873706	0.061929965	0.020757588
MYT1	5	14	0.003206156	0.223986411	0.673873706	0.061929965	0.020757588
NLRP9	5	14	0.003206156	0.223986411	0.673873706	0.061929965	0.020757588
PDZRN3	5	14	0.003206156	0.223986411	0.673873706	0.061929965	0.020757588
PPP1R26	5	14	0.003206156	0.223986411	0.673873706	0.061929965	0.020757588
SEMA3E	5	14	0.003206156	0.223986411	0.673873706	0.061929965	0.020757588
SLC4A3	5	14	0.003206156	0.223986411	0.673873706	0.061929965	0.020757588
SORBS2	5	14	0.003206156	0.223986411	0.673873706	0.061929965	0.020757588
USP31	5	14	0.003206156	0.223986411	0.673873706	0.061929965	0.020757588
ZNF667	5	14	0.003206156	0.223986411	0.673873706	0.061929965	0.020757588
ABCC12	6	14	0.008489479	0.269733245	0.765828473	0.083176954	0.035620642
C12orf55	6	14	0.008489479	0.269733245	0.765828473	0.083176954	0.035620642
C20orf26	6	14	0.008489479	0.269733245	0.765828473	0.083176954	0.035620642
CASS4	6	14	0.008489479	0.269733245	0.765828473	0.083176954	0.035620642
DOCK7	6	14	0.008489479	0.269733245	0.765828473	0.083176954	0.035620642
DZIP1L	6	14	0.008489479	0.269733245	0.765828473	0.083176954	0.035620642
EPHA4	6	14	0.008489479	0.269733245	0.765828473	0.083176954	0.035620642
EYS	6	14	0.008489479	0.269733245	0.765828473	0.083176954	0.035620642
FOXP2	6	14	0.008489479	0.269733245	0.765828473	0.083176954	0.035620642
GABRG2	6	14	0.008489479	0.269733245	0.765828473	0.083176954	0.035620642
GDF6	6	14	0.008489479	0.269733245	0.765828473	0.083176954	0.035620642
ITGAL	6	14	0.008489479	0.269733245	0.765828473	0.083176954	0.035620642
KDM5C	6	14	0.008489479	0.269733245	0.765828473	0.083176954	0.035620642
KIAA0430	6	14	0.008489479	0.269733245	0.765828473	0.083176954	0.035620642
MAGI1	6	14	0.008489479	0.269733245	0.765828473	0.083176954	0.035620642
NAV1	6	14	0.008489479	0.269733245	0.765828473	0.083176954	0.035620642
PCF11	6	14	0.008489479	0.269733245	0.765828473	0.083176954	0.035620642
PGR	6	14	0.008489479	0.269733245	0.765828473	0.083176954	0.035620642
PTPRC	6	14	0.008489479	0.269733245	0.765828473	0.083176954	0.035620642
PTPRN2	6	14	0.008489479	0.269733245	0.765828473	0.083176954	0.035620642
RAD51AP2	6	14	0.008489479	0.269733245	0.765828473	0.083176954	0.035620642
SEMA6A	6	14	0.008489479	0.269733245	0.765828473	0.083176954	0.035620642
SLC32A1	6	14	0.008489479	0.269733245	0.765828473	0.083176954	0.035620642
TRPC4	6	14	0.008489479	0.269733245	0.765828473	0.083176954	0.035620642
ARMC4	7	14	0.020145407	0.315819498	0.857707844	0.105518568	0.060507047
ATRNL1	7	14	0.020145407	0.315819498	0.857707844	0.105518568	0.060507047
BTAF1	7	14	0.020145407	0.315819498	0.857707844	0.105518568	0.060507047
CYFIP2	7	14	0.020145407	0.315819498	0.857707844	0.105518568	0.060507047
EPRS	7	14	0.020145407	0.315819498	0.857707844	0.105518568	0.060507047
EYA4	7	14	0.020145407	0.315819498	0.857707844	0.105518568	0.060507047
HSPA12A	7	14	0.020145407	0.315819498	0.857707844	0.105518568	0.060507047
KCNA4	7	14	0.020145407	0.315819498	0.857707844	0.105518568	0.060507047
LINGO2	7	14	0.020145407	0.315819498	0.857707844	0.105518568	0.060507047
MYO9A	7	14	0.020145407	0.315819498	0.857707844	0.105518568	0.060507047
NOL6	7	14	0.020145407	0.315819498	0.857707844	0.105518568	0.060507047
PCNXL3	7	14	0.020145407	0.315819498	0.857707844	0.105518568	0.060507047
PIK3C2B	7	14	0.020145407	0.315819498	0.857707844	0.105518568	0.060507047
PTPRK	7	14	0.020145407	0.315819498	0.857707844	0.105518568	0.060507047
SLC45A4	7	14	0.020145407	0.315819498	0.857707844	0.105518568	0.060507047
ST6GAL2	7	14	0.020145407	0.315819498	0.857707844	0.105518568	0.060507047
BRINP1	8	14	0.025256317	0.362250333	0.949737639	0.128586504	0.0661097
CD163L1	8	14	0.025256317	0.362250333	0.949737639	0.128586504	0.0661097
CDH18	8	14	0.025256317	0.362250333	0.949737639	0.128586504	0.0661097
CHD3	8	14	0.025256317	0.362250333	0.949737639	0.128586504	0.0661097
GRID2	8	14	0.025256317	0.362250333	0.949737639	0.128586504	0.0661097
KCND2	8	14	0.025256317	0.362250333	0.949737639	0.128586504	0.0661097
KIDINS220	8	14	0.025256317	0.362250333	0.949737639	0.128586504	0.0661097
KSR2	8	14	0.025256317	0.362250333	0.949737639	0.128586504	0.0661097
MYO7B	8	14	0.025256317	0.362250333	0.949737639	0.128586504	0.0661097
PRX	8	14	0.025256317	0.362250333	0.949737639	0.128586504	0.0661097
STAG1	9	14	0.047802133	0.409031951	1.042046018	0.152326325	0.105609524
CACNA1G	11	14	0.097661042	0.50367118	1.22788739	0.20146527	0.164045581
CTNNA3	11	14	0.097661042	0.50367118	1.22788739	0.20146527	0.164045581
GNAS	11	14	0.097661042	0.50367118	1.22788739	0.20146527	0.164045581
PLCL1	11	14	0.097661042	0.50367118	1.22788739	0.20146527	0.164045581
CSTF3	0	13	5.08E-06	0	0.206679743	0	0.00038717
FGFR1	0	13	5.08E-06	0	0.206679743	0	0.00038717
GDF5	0	13	5.08E-06	0	0.206679743	0	0.00038717
HEPHL1	0	13	5.08E-06	0	0.206679743	0	0.00038717
LSS	0	13	5.08E-06	0	0.206679743	0	0.00038717
MYRF	0	13	5.08E-06	0	0.206679743	0	0.00038717
PHF20L1	0	13	5.08E-06	0	0.206679743	0	0.00038717
SMPD4	0	13	5.08E-06	0	0.206679743	0	0.00038717
TNK2	0	13	5.08E-06	0	0.206679743	0	0.00038717
AGO1	1	13	4.59E-05	0.04789218	0.324524881	0.001121461	0.001425714
CFI	1	13	4.59E-05	0.04789218	0.324524881	0.001121461	0.001425714
CTSC	1	13	4.59E-05	0.04789218	0.324524881	0.001121461	0.001425714
CWF19L2	1	13	4.59E-05	0.04789218	0.324524881	0.001121461	0.001425714
CYP26A1	1	13	4.59E-05	0.04789218	0.324524881	0.001121461	0.001425714
DCAF4L2	1	13	4.59E-05	0.04789218	0.324524881	0.001121461	0.001425714
DDX17	1	13	4.59E-05	0.04789218	0.324524881	0.001121461	0.001425714
DHX38	1	13	4.59E-05	0.04789218	0.324524881	0.001121461	0.001425714
HAUS6	1	13	4.59E-05	0.04789218	0.324524881	0.001121461	0.001425714
INSR	1	13	4.59E-05	0.04789218	0.324524881	0.001121461	0.001425714
ITGA7	1	13	4.59E-05	0.04789218	0.324524881	0.001121461	0.001425714
LIFR	1	13	4.59E-05	0.04789218	0.324524881	0.001121461	0.001425714
MED16	1	13	4.59E-05	0.04789218	0.324524881	0.001121461	0.001425714
NEDD4	1	13	4.59E-05	0.04789218	0.324524881	0.001121461	0.001425714
NLRP2	1	13	4.59E-05	0.04789218	0.324524881	0.001121461	0.001425714
NPC1	1	13	4.59E-05	0.04789218	0.324524881	0.001121461	0.001425714
NYAP2	1	13	4.59E-05	0.04789218	0.324524881	0.001121461	0.001425714
OTUD7B	1	13	4.59E-05	0.04789218	0.324524881	0.001121461	0.001425714
PAFAH1B1	1	13	4.59E-05	0.04789218	0.324524881	0.001121461	0.001425714
SETD5	1	13	4.59E-05	0.04789218	0.324524881	0.001121461	0.001425714
SLC6A2	1	13	4.59E-05	0.04789218	0.324524881	0.001121461	0.001425714
USP7	1	13	4.59E-05	0.04789218	0.324524881	0.001121461	0.001425714
ZNF334	1	13	4.59E-05	0.04789218	0.324524881	0.001121461	0.001425714
ZNF540	1	13	4.59E-05	0.04789218	0.324524881	0.001121461	0.001425714
ACTN4	2	13	0.000222511	0.096104628	0.432791796	0.010394625	0.003684705
ADCY9	2	13	0.000222511	0.096104628	0.432791796	0.010394625	0.003684705
AGL	2	13	0.000222511	0.096104628	0.432791796	0.010394625	0.003684705
ANKFY1	2	13	0.000222511	0.096104628	0.432791796	0.010394625	0.003684705
ATP1A2	2	13	0.000222511	0.096104628	0.432791796	0.010394625	0.003684705
BARD1	2	13	0.000222511	0.096104628	0.432791796	0.010394625	0.003684705
BEND3	2	13	0.000222511	0.096104628	0.432791796	0.010394625	0.003684705
BLM	2	13	0.000222511	0.096104628	0.432791796	0.010394625	0.003684705
CENPJ	2	13	0.000222511	0.096104628	0.432791796	0.010394625	0.003684705
CLCNKB	2	13	0.000222511	0.096104628	0.432791796	0.010394625	0.003684705
CLK3	2	13	0.000222511	0.096104628	0.432791796	0.010394625	0.003684705
CNKSR2	2	13	0.000222511	0.096104628	0.432791796	0.010394625	0.003684705
COBLL1	2	13	0.000222511	0.096104628	0.432791796	0.010394625	0.003684705
CROT	2	13	0.000222511	0.096104628	0.432791796	0.010394625	0.003684705
CYLD	2	13	0.000222511	0.096104628	0.432791796	0.010394625	0.003684705
DOT1L	2	13	0.000222511	0.096104628	0.432791796	0.010394625	0.003684705
DSC2	2	13	0.000222511	0.096104628	0.432791796	0.010394625	0.003684705
ERBB2IP	2	13	0.000222511	0.096104628	0.432791796	0.010394625	0.003684705
ERCC6	2	13	0.000222511	0.096104628	0.432791796	0.010394625	0.003684705
FAM171A1	2	13	0.000222511	0.096104628	0.432791796	0.010394625	0.003684705
GFOD1	2	13	0.000222511	0.096104628	0.432791796	0.010394625	0.003684705
GPR6	2	13	0.000222511	0.096104628	0.432791796	0.010394625	0.003684705
HTR1F	2	13	0.000222511	0.096104628	0.432791796	0.010394625	0.003684705
LIG3	2	13	0.000222511	0.096104628	0.432791796	0.010394625	0.003684705
LZTR1	2	13	0.000222511	0.096104628	0.432791796	0.010394625	0.003684705
MDGA1	2	13	0.000222511	0.096104628	0.432791796	0.010394625	0.003684705
MIS18BP1	2	13	0.000222511	0.096104628	0.432791796	0.010394625	0.003684705
MMS22L	2	13	0.000222511	0.096104628	0.432791796	0.010394625	0.003684705
NCAPD3	2	13	0.000222511	0.096104628	0.432791796	0.010394625	0.003684705
NYNRIN	2	13	0.000222511	0.096104628	0.432791796	0.010394625	0.003684705
PIK3AP1	2	13	0.000222511	0.096104628	0.432791796	0.010394625	0.003684705
PLEKHG3	2	13	0.000222511	0.096104628	0.432791796	0.010394625	0.003684705
PRPF40B	2	13	0.000222511	0.096104628	0.432791796	0.010394625	0.003684705
RADIL	2	13	0.000222511	0.096104628	0.432791796	0.010394625	0.003684705
RAPGEF6	2	13	0.000222511	0.096104628	0.432791796	0.010394625	0.003684705
SCUBE3	2	13	0.000222511	0.096104628	0.432791796	0.010394625	0.003684705
SLC5A6	2	13	0.000222511	0.096104628	0.432791796	0.010394625	0.003684705
SMARCC1	2	13	0.000222511	0.096104628	0.432791796	0.010394625	0.003684705
SOX9	2	13	0.000222511	0.096104628	0.432791796	0.010394625	0.003684705
SUPT5H	2	13	0.000222511	0.096104628	0.432791796	0.010394625	0.003684705
TMC3	2	13	0.000222511	0.096104628	0.432791796	0.010394625	0.003684705
TMEM255B	2	13	0.000222511	0.096104628	0.432791796	0.010394625	0.003684705
WWC1	2	13	0.000222511	0.096104628	0.432791796	0.010394625	0.003684705
ZNF217	2	13	0.000222511	0.096104628	0.432791796	0.010394625	0.003684705
ZNF532	2	13	0.000222511	0.096104628	0.432791796	0.010394625	0.003684705
ZNF74	2	13	0.000222511	0.096104628	0.432791796	0.010394625	0.003684705
AHDC1	3	13	0.001000282	0.144614996	0.537444344	0.026056503	0.009279552
ATAD5	3	13	0.001000282	0.144614996	0.537444344	0.026056503	0.009279552
ATXN7	3	13	0.001000282	0.144614996	0.537444344	0.026056503	0.009279552
BAIAP3	3	13	0.001000282	0.144614996	0.537444344	0.026056503	0.009279552
BAZ2A	3	13	0.001000282	0.144614996	0.537444344	0.026056503	0.009279552
CHD1	3	13	0.001000282	0.144614996	0.537444344	0.026056503	0.009279552
CIITA	3	13	0.001000282	0.144614996	0.537444344	0.026056503	0.009279552
CLCA4	3	13	0.001000282	0.144614996	0.537444344	0.026056503	0.009279552
COL11A2	3	13	0.001000282	0.144614996	0.537444344	0.026056503	0.009279552
COL16A1	3	13	0.001000282	0.144614996	0.537444344	0.026056503	0.009279552
CRMP1	3	13	0.001000282	0.144614996	0.537444344	0.026056503	0.009279552
DDX54	3	13	0.001000282	0.144614996	0.537444344	0.026056503	0.009279552
DHX8	3	13	0.001000282	0.144614996	0.537444344	0.026056503	0.009279552
EHBP1L1	3	13	0.001000282	0.144614996	0.537444344	0.026056503	0.009279552
ERC2	3	13	0.001000282	0.144614996	0.537444344	0.026056503	0.009279552
FAM129B	3	13	0.001000282	0.144614996	0.537444344	0.026056503	0.009279552
FES	3	13	0.001000282	0.144614996	0.537444344	0.026056503	0.009279552
FGFR2	3	13	0.001000282	0.144614996	0.537444344	0.026056503	0.009279552
GLTSCR1L	3	13	0.001000282	0.144614996	0.537444344	0.026056503	0.009279552
GNPTAB	3	13	0.001000282	0.144614996	0.537444344	0.026056503	0.009279552
GON4L	3	13	0.001000282	0.144614996	0.537444344	0.026056503	0.009279552
HHIP	3	13	0.001000282	0.144614996	0.537444344	0.026056503	0.009279552
IQSEC1	3	13	0.001000282	0.144614996	0.537444344	0.026056503	0.009279552
KDM3A	3	13	0.001000282	0.144614996	0.537444344	0.026056503	0.009279552
LRRC16B	3	13	0.001000282	0.144614996	0.537444344	0.026056503	0.009279552
LRRC37A3	3	13	0.001000282	0.144614996	0.537444344	0.026056503	0.009279552
LRRTM1	3	13	0.001000282	0.144614996	0.537444344	0.026056503	0.009279552
LRRTM4	3	13	0.001000282	0.144614996	0.537444344	0.026056503	0.009279552
MYO3B	3	13	0.001000282	0.144614996	0.537444344	0.026056503	0.009279552
PCDHGA11	3	13	0.001000282	0.144614996	0.537444344	0.026056503	0.009279552
PKD1L2	3	13	0.001000282	0.144614996	0.537444344	0.026056503	0.009279552
PPIG	3	13	0.001000282	0.144614996	0.537444344	0.026056503	0.009279552
PPP1R10	3	13	0.001000282	0.144614996	0.537444344	0.026056503	0.009279552
PRKCE	3	13	0.001000282	0.144614996	0.537444344	0.026056503	0.009279552
PSD3	3	13	0.001000282	0.144614996	0.537444344	0.026056503	0.009279552
PSMD2	3	13	0.001000282	0.144614996	0.537444344	0.026056503	0.009279552
PTPRO	3	13	0.001000282	0.144614996	0.537444344	0.026056503	0.009279552
QSER1	3	13	0.001000282	0.144614996	0.537444344	0.026056503	0.009279552
RLF	3	13	0.001000282	0.144614996	0.537444344	0.026056503	0.009279552
ROR1	3	13	0.001000282	0.144614996	0.537444344	0.026056503	0.009279552
RPGRIP1L	3	13	0.001000282	0.144614996	0.537444344	0.026056503	0.009279552
SCAF1	3	13	0.001000282	0.144614996	0.537444344	0.026056503	0.009279552
SLFN5	3	13	0.001000282	0.144614996	0.537444344	0.026056503	0.009279552
TEX14	3	13	0.001000282	0.144614996	0.537444344	0.026056503	0.009279552
THOC2	3	13	0.001000282	0.144614996	0.537444344	0.026056503	0.009279552
TMCC2	3	13	0.001000282	0.144614996	0.537444344	0.026056503	0.009279552
TMEM132A	3	13	0.001000282	0.144614996	0.537444344	0.026056503	0.009279552
TP53BP2	3	13	0.001000282	0.144614996	0.537444344	0.026056503	0.009279552
TRIM71	3	13	0.001000282	0.144614996	0.537444344	0.026056503	0.009279552
TSC2	3	13	0.001000282	0.144614996	0.537444344	0.026056503	0.009279552
TTC13	3	13	0.001000282	0.144614996	0.537444344	0.026056503	0.009279552
WNK3	3	13	0.001000282	0.144614996	0.537444344	0.026056503	0.009279552
ZFAND4	3	13	0.001000282	0.144614996	0.537444344	0.026056503	0.009279552
ZNF341	3	13	0.001000282	0.144614996	0.537444344	0.026056503	0.009279552
ZNF711	3	13	0.001000282	0.144614996	0.537444344	0.026056503	0.009279552
ZNF786	3	13	0.001000282	0.144614996	0.537444344	0.026056503	0.009279552
ZNRF3	3	13	0.001000282	0.144614996	0.537444344	0.026056503	0.009279552
ABCC6	4	13	0.003891477	0.193475005	0.640305088	0.045169805	0.020757588
ADAD1	4	13	0.003891477	0.193475005	0.640305088	0.045169805	0.020757588
AGTPBP1	4	13	0.003891477	0.193475005	0.640305088	0.045169805	0.020757588
ANO7	4	13	0.003891477	0.193475005	0.640305088	0.045169805	0.020757588
ARHGAP32	4	13	0.003891477	0.193475005	0.640305088	0.045169805	0.020757588
ARHGEF10L	4	13	0.003891477	0.193475005	0.640305088	0.045169805	0.020757588
BRD3	4	13	0.003891477	0.193475005	0.640305088	0.045169805	0.020757588
CCDC80	4	13	0.003891477	0.193475005	0.640305088	0.045169805	0.020757588
CLEC16A	4	13	0.003891477	0.193475005	0.640305088	0.045169805	0.020757588
COL1A1	4	13	0.003891477	0.193475005	0.640305088	0.045169805	0.020757588
COL9A1	4	13	0.003891477	0.193475005	0.640305088	0.045169805	0.020757588
CSPP1	4	13	0.003891477	0.193475005	0.640305088	0.045169805	0.020757588
GRIK3	4	13	0.003891477	0.193475005	0.640305088	0.045169805	0.020757588
KCNA3	4	13	0.003891477	0.193475005	0.640305088	0.045169805	0.020757588
KIAA1210	4	13	0.003891477	0.193475005	0.640305088	0.045169805	0.020757588
KIAA1377	4	13	0.003891477	0.193475005	0.640305088	0.045169805	0.020757588
LAMB1	4	13	0.003891477	0.193475005	0.640305088	0.045169805	0.020757588
LRFN2	4	13	0.003891477	0.193475005	0.640305088	0.045169805	0.020757588
MAP3K12	4	13	0.003891477	0.193475005	0.640305088	0.045169805	0.020757588
MARK2	4	13	0.003891477	0.193475005	0.640305088	0.045169805	0.020757588
MEX3B	4	13	0.003891477	0.193475005	0.640305088	0.045169805	0.020757588
MMP9	4	13	0.003891477	0.193475005	0.640305088	0.045169805	0.020757588
MORC1	4	13	0.003891477	0.193475005	0.640305088	0.045169805	0.020757588
MST1R	4	13	0.003891477	0.193475005	0.640305088	0.045169805	0.020757588
NOS3	4	13	0.003891477	0.193475005	0.640305088	0.045169805	0.020757588
PCDHGA1	4	13	0.003891477	0.193475005	0.640305088	0.045169805	0.020757588
PCDHGB7	4	13	0.003891477	0.193475005	0.640305088	0.045169805	0.020757588
PHRF1	4	13	0.003891477	0.193475005	0.640305088	0.045169805	0.020757588
PIGG	4	13	0.003891477	0.193475005	0.640305088	0.045169805	0.020757588
PIK3CD	4	13	0.003891477	0.193475005	0.640305088	0.045169805	0.020757588
PLCB1	4	13	0.003891477	0.193475005	0.640305088	0.045169805	0.020757588
PRF1	4	13	0.003891477	0.193475005	0.640305088	0.045169805	0.020757588
PRR12	4	13	0.003891477	0.193475005	0.640305088	0.045169805	0.020757588
SLC9A4	4	13	0.003891477	0.193475005	0.640305088	0.045169805	0.020757588
SMO	4	13	0.003891477	0.193475005	0.640305088	0.045169805	0.020757588
THBS1	4	13	0.003891477	0.193475005	0.640305088	0.045169805	0.020757588
THBS4	4	13	0.003891477	0.193475005	0.640305088	0.045169805	0.020757588
THRAP3	4	13	0.003891477	0.193475005	0.640305088	0.045169805	0.020757588
TNKS	4	13	0.003891477	0.193475005	0.640305088	0.045169805	0.020757588
USP36	4	13	0.003891477	0.193475005	0.640305088	0.045169805	0.020757588
ZMYM2	4	13	0.003891477	0.193475005	0.640305088	0.045169805	0.020757588
ABCC11	5	13	0.006013119	0.242683533	0.742413305	0.066458249	0.029169941
ARHGAP31	5	13	0.006013119	0.242683533	0.742413305	0.066458249	0.029169941
ATP13A2	5	13	0.006013119	0.242683533	0.742413305	0.066458249	0.029169941
ATP9A	5	13	0.006013119	0.242683533	0.742413305	0.066458249	0.029169941
CCDC135	5	13	0.006013119	0.242683533	0.742413305	0.066458249	0.029169941
CECR2	5	13	0.006013119	0.242683533	0.742413305	0.066458249	0.029169941
CELF4	5	13	0.006013119	0.242683533	0.742413305	0.066458249	0.029169941
DDI1	5	13	0.006013119	0.242683533	0.742413305	0.066458249	0.029169941
DMBT1	5	13	0.006013119	0.242683533	0.742413305	0.066458249	0.029169941
EBF3	5	13	0.006013119	0.242683533	0.742413305	0.066458249	0.029169941
EPHB2	5	13	0.006013119	0.242683533	0.742413305	0.066458249	0.029169941
HR	5	13	0.006013119	0.242683533	0.742413305	0.066458249	0.029169941
KCNN2	5	13	0.006013119	0.242683533	0.742413305	0.066458249	0.029169941
LRP4	5	13	0.006013119	0.242683533	0.742413305	0.066458249	0.029169941
LTN1	5	13	0.006013119	0.242683533	0.742413305	0.066458249	0.029169941
MAATS1	5	13	0.006013119	0.242683533	0.742413305	0.066458249	0.029169941
NDST4	5	13	0.006013119	0.242683533	0.742413305	0.066458249	0.029169941
NFATC4	5	13	0.006013119	0.242683533	0.742413305	0.066458249	0.029169941
PABPC3	5	13	0.006013119	0.242683533	0.742413305	0.066458249	0.029169941
PCDHB10	5	13	0.006013119	0.242683533	0.742413305	0.066458249	0.029169941
PHLDB1	5	13	0.006013119	0.242683533	0.742413305	0.066458249	0.029169941
PLG	5	13	0.006013119	0.242683533	0.742413305	0.066458249	0.029169941
PLIN4	5	13	0.006013119	0.242683533	0.742413305	0.066458249	0.029169941
PRPF8	5	13	0.006013119	0.242683533	0.742413305	0.066458249	0.029169941
RECQL4	5	13	0.006013119	0.242683533	0.742413305	0.066458249	0.029169941
SHPRH	5	13	0.006013119	0.242683533	0.742413305	0.066458249	0.029169941
SMC4	5	13	0.006013119	0.242683533	0.742413305	0.066458249	0.029169941
TBC1D32	5	13	0.006013119	0.242683533	0.742413305	0.066458249	0.029169941
TTF2	5	13	0.006013119	0.242683533	0.742413305	0.066458249	0.029169941
VARS	5	13	0.006013119	0.242683533	0.742413305	0.066458249	0.029169941
ZNF318	5	13	0.006013119	0.242683533	0.742413305	0.066458249	0.029169941
ZNF347	5	13	0.006013119	0.242683533	0.742413305	0.066458249	0.029169941
C2orf71	6	13	0.014780612	0.292245955	0.844181963	0.089244047	0.052125425
CEP192	6	13	0.014780612	0.292245955	0.844181963	0.089244047	0.052125425
CHD2	6	13	0.014780612	0.292245955	0.844181963	0.089244047	0.052125425
CSRNP3	6	13	0.014780612	0.292245955	0.844181963	0.089244047	0.052125425
DLGAP3	6	13	0.014780612	0.292245955	0.844181963	0.089244047	0.052125425
ESPL1	6	13	0.014780612	0.292245955	0.844181963	0.089244047	0.052125425
GPC5	6	13	0.014780612	0.292245955	0.844181963	0.089244047	0.052125425
MED13L	6	13	0.014780612	0.292245955	0.844181963	0.089244047	0.052125425
MED23	6	13	0.014780612	0.292245955	0.844181963	0.089244047	0.052125425
MTUS1	6	13	0.014780612	0.292245955	0.844181963	0.089244047	0.052125425
MYOM3	6	13	0.014780612	0.292245955	0.844181963	0.089244047	0.052125425
NWD1	6	13	0.014780612	0.292245955	0.844181963	0.089244047	0.052125425
OR4N4	6	13	0.014780612	0.292245955	0.844181963	0.089244047	0.052125425
PCDHB16	6	13	0.014780612	0.292245955	0.844181963	0.089244047	0.052125425
CASR	7	13	0.032809578	0.342176246	0.945945365	0.113080332	0.081315356
CUX2	7	13	0.032809578	0.342176246	0.945945365	0.113080332	0.081315356
DOCK11	7	13	0.032809578	0.342176246	0.945945365	0.113080332	0.081315356
KDM6B	7	13	0.032809578	0.342176246	0.945945365	0.113080332	0.081315356
LPHN1	7	13	0.032809578	0.342176246	0.945945365	0.113080332	0.081315356
MED13	7	13	0.032809578	0.342176246	0.945945365	0.113080332	0.081315356
NEBL	7	13	0.032809578	0.342176246	0.945945365	0.113080332	0.081315356
PCDHB14	7	13	0.032809578	0.342176246	0.945945365	0.113080332	0.081315356
PCDHGA8	7	13	0.032809578	0.342176246	0.945945365	0.113080332	0.081315356
PLK1	7	13	0.032809578	0.342176246	0.945945365	0.113080332	0.081315356
PREX1	7	13	0.032809578	0.342176246	0.945945365	0.113080332	0.081315356
TRHDE	7	13	0.032809578	0.342176246	0.945945365	0.113080332	0.081315356
TRPC5	7	13	0.032809578	0.342176246	0.945945365	0.113080332	0.081315356
VCPIP1	7	13	0.032809578	0.342176246	0.945945365	0.113080332	0.081315356
ZBBX	7	13	0.032809578	0.342176246	0.945945365	0.113080332	0.081315356
ZBTB38	7	13	0.032809578	0.342176246	0.945945365	0.113080332	0.081315356
ZFYVE26	7	13	0.032809578	0.342176246	0.945945365	0.113080332	0.081315356
ADCY2	8	13	0.041377925	0.392479651	1.047901337	0.137771684	0.092539432
AMPH	8	13	0.041377925	0.392479651	1.047901337	0.137771684	0.092539432
BICC1	8	13	0.041377925	0.392479651	1.047901337	0.137771684	0.092539432
CCNB3	8	13	0.041377925	0.392479651	1.047901337	0.137771684	0.092539432
CNTNAP4	8	13	0.041377925	0.392479651	1.047901337	0.137771684	0.092539432
KCNH5	8	13	0.041377925	0.392479651	1.047901337	0.137771684	0.092539432
MDGA2	8	13	0.041377925	0.392479651	1.047901337	0.137771684	0.092539432
MMP16	8	13	0.041377925	0.392479651	1.047901337	0.137771684	0.092539432
MYH1	8	13	0.041377925	0.392479651	1.047901337	0.137771684	0.092539432
OR5M3	8	13	0.041377925	0.392479651	1.047901337	0.137771684	0.092539432
OSBPL6	8	13	0.041377925	0.392479651	1.047901337	0.137771684	0.092539432
TET3	8	13	0.041377925	0.392479651	1.047901337	0.137771684	0.092539432
TUSC3	8	13	0.041377925	0.392479651	1.047901337	0.137771684	0.092539432
AKAP12	9	13	0.074278022	0.443162926	1.150224498	0.163159245	0.13671605
C9orf84	9	13	0.074278022	0.443162926	1.150224498	0.163159245	0.13671605
CHL1	9	13	0.074278022	0.443162926	1.150224498	0.163159245	0.13671605
DPP10	9	13	0.074278022	0.443162926	1.150224498	0.163159245	0.13671605
KCNA5	9	13	0.074278022	0.443162926	1.150224498	0.163159245	0.13671605
MKRN3	9	13	0.074278022	0.443162926	1.150224498	0.163159245	0.13671605
MYT1L	9	13	0.074278022	0.443162926	1.150224498	0.163159245	0.13671605
PCDHGB3	9	13	0.074278022	0.443162926	1.150224498	0.163159245	0.13671605
RGPD4	9	13	0.074278022	0.443162926	1.150224498	0.163159245	0.13671605
SCAND3	9	13	0.074278022	0.443162926	1.150224498	0.163159245	0.13671605
TP53BP1	9	13	0.074278022	0.443162926	1.150224498	0.163159245	0.13671605
UMODL1	9	13	0.074278022	0.443162926	1.150224498	0.163159245	0.13671605
LRFN5	10	13	0.125078909	0.494232686	1.252951723	0.189129873	0.19995298
ABCA10	11	13	0.197446756	0.545728764	1.356231002	0.215603925	0.27539197
CNTN4	12	13	0.214460618	0.597600567	1.460086972	0.24253858	0.296571288
ZEB2	12	13	0.214460618	0.597600567	1.460086972	0.24253858	0.296571288
BRINP3	13	13	0.306509934	0.649877126	1.564568832	0.269893764	0.376160316
COL15A1	13	13	0.306509934	0.649877126	1.564568832	0.269893764	0.376160316
KCNT2	15	13	0.550729216	0.755669953	1.775611063	0.325680483	0.612480756
TPO	15	13	0.550729216	0.755669953	1.775611063	0.325680483	0.612480756
C15orf39	0	12	1.33E-05	0	0.228017842	0	0.000672505
DMAP1	0	12	1.33E-05	0	0.228017842	0	0.000672505
GLB1L2	0	12	1.33E-05	0	0.228017842	0	0.000672505
GNG12	0	12	1.33E-05	0	0.228017842	0	0.000672505
HEG1	0	12	1.33E-05	0	0.228017842	0	0.000672505
LHX1	0	12	1.33E-05	0	0.228017842	0	0.000672505
MBTPS1	0	12	1.33E-05	0	0.228017842	0	0.000672505
MOCOS	0	12	1.33E-05	0	0.228017842	0	0.000672505
MUC3A	0	12	1.33E-05	0	0.228017842	0	0.000672505
OR4Q3	0	12	1.33E-05	0	0.228017842	0	0.000672505
RBM25	0	12	1.33E-05	0	0.228017842	0	0.000672505
RIN3	0	12	1.33E-05	0	0.228017842	0	0.000672505
SLC25A45	0	12	1.33E-05	0	0.228017842	0	0.000672505
SLC7A13	0	12	1.33E-05	0	0.228017842	0	0.000672505
SLC9C1	0	12	1.33E-05	0	0.228017842	0	0.000672505
SPAG9	0	12	1.33E-05	0	0.228017842	0	0.000672505
TAF2	0	12	1.33E-05	0	0.228017842	0	0.000672505
TYK2	0	12	1.33E-05	0	0.228017842	0	0.000672505
WARS2	0	12	1.33E-05	0	0.228017842	0	0.000672505
ABCG1	1	12	0.000111484	0.052200707	0.358922991	0.001214909	0.002340978
AGO2	1	12	0.000111484	0.052200707	0.358922991	0.001214909	0.002340978
ARAF	1	12	0.000111484	0.052200707	0.358922991	0.001214909	0.002340978
ARHGAP29	1	12	0.000111484	0.052200707	0.358922991	0.001214909	0.002340978
CCDC158	1	12	0.000111484	0.052200707	0.358922991	0.001214909	0.002340978
CHST15	1	12	0.000111484	0.052200707	0.358922991	0.001214909	0.002340978
DACT1	1	12	0.000111484	0.052200707	0.358922991	0.001214909	0.002340978
DDX42	1	12	0.000111484	0.052200707	0.358922991	0.001214909	0.002340978
DDX50	1	12	0.000111484	0.052200707	0.358922991	0.001214909	0.002340978
DPY19L2	1	12	0.000111484	0.052200707	0.358922991	0.001214909	0.002340978
EHD2	1	12	0.000111484	0.052200707	0.358922991	0.001214909	0.002340978
EPAS1	1	12	0.000111484	0.052200707	0.358922991	0.001214909	0.002340978
EPHA1	1	12	0.000111484	0.052200707	0.358922991	0.001214909	0.002340978
FAM120A	1	12	0.000111484	0.052200707	0.358922991	0.001214909	0.002340978
FAM155A	1	12	0.000111484	0.052200707	0.358922991	0.001214909	0.002340978
FAM208A	1	12	0.000111484	0.052200707	0.358922991	0.001214909	0.002340978
FAM47A	1	12	0.000111484	0.052200707	0.358922991	0.001214909	0.002340978
FAM91A1	1	12	0.000111484	0.052200707	0.358922991	0.001214909	0.002340978
FGD6	1	12	0.000111484	0.052200707	0.358922991	0.001214909	0.002340978
GMIP	1	12	0.000111484	0.052200707	0.358922991	0.001214909	0.002340978
GPRASP2	1	12	0.000111484	0.052200707	0.358922991	0.001214909	0.002340978
INSM2	1	12	0.000111484	0.052200707	0.358922991	0.001214909	0.002340978
ITGA3	1	12	0.000111484	0.052200707	0.358922991	0.001214909	0.002340978
KIAA0226	1	12	0.000111484	0.052200707	0.358922991	0.001214909	0.002340978
KIAA1033	1	12	0.000111484	0.052200707	0.358922991	0.001214909	0.002340978
LGR6	1	12	0.000111484	0.052200707	0.358922991	0.001214909	0.002340978
MAPK8IP3	1	12	0.000111484	0.052200707	0.358922991	0.001214909	0.002340978
MATK	1	12	0.000111484	0.052200707	0.358922991	0.001214909	0.002340978
MBD3	1	12	0.000111484	0.052200707	0.358922991	0.001214909	0.002340978
MEFV	1	12	0.000111484	0.052200707	0.358922991	0.001214909	0.002340978
MLK4	1	12	0.000111484	0.052200707	0.358922991	0.001214909	0.002340978
MMP3	1	12	0.000111484	0.052200707	0.358922991	0.001214909	0.002340978
MYO18A	1	12	0.000111484	0.052200707	0.358922991	0.001214909	0.002340978
NPAS2	1	12	0.000111484	0.052200707	0.358922991	0.001214909	0.002340978
NRDE2	1	12	0.000111484	0.052200707	0.358922991	0.001214909	0.002340978
NTNG2	1	12	0.000111484	0.052200707	0.358922991	0.001214909	0.002340978
PCDH12	1	12	0.000111484	0.052200707	0.358922991	0.001214909	0.002340978
PCDHGC3	1	12	0.000111484	0.052200707	0.358922991	0.001214909	0.002340978
PHF20	1	12	0.000111484	0.052200707	0.358922991	0.001214909	0.002340978
PLCB3	1	12	0.000111484	0.052200707	0.358922991	0.001214909	0.002340978
PLEKHG4B	1	12	0.000111484	0.052200707	0.358922991	0.001214909	0.002340978
POLM	1	12	0.000111484	0.052200707	0.358922991	0.001214909	0.002340978
PTPN14	1	12	0.000111484	0.052200707	0.358922991	0.001214909	0.002340978
PTPRA	1	12	0.000111484	0.052200707	0.358922991	0.001214909	0.002340978
RBM15B	1	12	0.000111484	0.052200707	0.358922991	0.001214909	0.002340978
SCLT1	1	12	0.000111484	0.052200707	0.358922991	0.001214909	0.002340978
SEC24B	1	12	0.000111484	0.052200707	0.358922991	0.001214909	0.002340978
SFI1	1	12	0.000111484	0.052200707	0.358922991	0.001214909	0.002340978
SLC38A4	1	12	0.000111484	0.052200707	0.358922991	0.001214909	0.002340978
SMARCB1	1	12	0.000111484	0.052200707	0.358922991	0.001214909	0.002340978
STAG2	1	12	0.000111484	0.052200707	0.358922991	0.001214909	0.002340978
TAP2	1	12	0.000111484	0.052200707	0.358922991	0.001214909	0.002340978
THEMIS	1	12	0.000111484	0.052200707	0.358922991	0.001214909	0.002340978
TMPO	1	12	0.000111484	0.052200707	0.358922991	0.001214909	0.002340978
TRAPPC10	1	12	0.000111484	0.052200707	0.358922991	0.001214909	0.002340978
TYW1	1	12	0.000111484	0.052200707	0.358922991	0.001214909	0.002340978
UBBP4	1	12	0.000111484	0.052200707	0.358922991	0.001214909	0.002340978
VIT	1	12	0.000111484	0.052200707	0.358922991	0.001214909	0.002340978
ZNF227	1	12	0.000111484	0.052200707	0.358922991	0.001214909	0.002340978
ZNF445	1	12	0.000111484	0.052200707	0.358922991	0.001214909	0.002340978
ANO2	2	12	0.000504827	0.104750333	0.479507405	0.011235915	0.006111653
AP4E1	2	12	0.000504827	0.104750333	0.479507405	0.011235915	0.006111653
ATG2B	2	12	0.000504827	0.104750333	0.479507405	0.011235915	0.006111653
ATP11A	2	12	0.000504827	0.104750333	0.479507405	0.011235915	0.006111653
ATP13A3	2	12	0.000504827	0.104750333	0.479507405	0.011235915	0.006111653
ATP8B3	2	12	0.000504827	0.104750333	0.479507405	0.011235915	0.006111653
BRAT1	2	12	0.000504827	0.104750333	0.479507405	0.011235915	0.006111653
C4orf21	2	12	0.000504827	0.104750333	0.479507405	0.011235915	0.006111653
CACNB2	2	12	0.000504827	0.104750333	0.479507405	0.011235915	0.006111653
CCAR1	2	12	0.000504827	0.104750333	0.479507405	0.011235915	0.006111653
CCDC39	2	12	0.000504827	0.104750333	0.479507405	0.011235915	0.006111653
CCKBR	2	12	0.000504827	0.104750333	0.479507405	0.011235915	0.006111653
CDK13	2	12	0.000504827	0.104750333	0.479507405	0.011235915	0.006111653
CHST2	2	12	0.000504827	0.104750333	0.479507405	0.011235915	0.006111653
CLIP1	2	12	0.000504827	0.104750333	0.479507405	0.011235915	0.006111653
CTDP1	2	12	0.000504827	0.104750333	0.479507405	0.011235915	0.006111653
CYP2D6	2	12	0.000504827	0.104750333	0.479507405	0.011235915	0.006111653
DAB2	2	12	0.000504827	0.104750333	0.479507405	0.011235915	0.006111653
DCTN1	2	12	0.000504827	0.104750333	0.479507405	0.011235915	0.006111653
DENND1C	2	12	0.000504827	0.104750333	0.479507405	0.011235915	0.006111653
DHX29	2	12	0.000504827	0.104750333	0.479507405	0.011235915	0.006111653
DNA2	2	12	0.000504827	0.104750333	0.479507405	0.011235915	0.006111653
DSTYK	2	12	0.000504827	0.104750333	0.479507405	0.011235915	0.006111653
EFCAB5	2	12	0.000504827	0.104750333	0.479507405	0.011235915	0.006111653
EFNB3	2	12	0.000504827	0.104750333	0.479507405	0.011235915	0.006111653
ERF	2	12	0.000504827	0.104750333	0.479507405	0.011235915	0.006111653
EXTL3	2	12	0.000504827	0.104750333	0.479507405	0.011235915	0.006111653
FAM135A	2	12	0.000504827	0.104750333	0.479507405	0.011235915	0.006111653
FBXO38	2	12	0.000504827	0.104750333	0.479507405	0.011235915	0.006111653
GPHN	2	12	0.000504827	0.104750333	0.479507405	0.011235915	0.006111653
GZF1	2	12	0.000504827	0.104750333	0.479507405	0.011235915	0.006111653
HIRA	2	12	0.000504827	0.104750333	0.479507405	0.011235915	0.006111653
HMHA1	2	12	0.000504827	0.104750333	0.479507405	0.011235915	0.006111653
INF2	2	12	0.000504827	0.104750333	0.479507405	0.011235915	0.006111653
INTS1	2	12	0.000504827	0.104750333	0.479507405	0.011235915	0.006111653
INTS2	2	12	0.000504827	0.104750333	0.479507405	0.011235915	0.006111653
KDR	2	12	0.000504827	0.104750333	0.479507405	0.011235915	0.006111653
KIAA0232	2	12	0.000504827	0.104750333	0.479507405	0.011235915	0.006111653
LRRCC1	2	12	0.000504827	0.104750333	0.479507405	0.011235915	0.006111653
MEGF10	2	12	0.000504827	0.104750333	0.479507405	0.011235915	0.006111653
NCAPH	2	12	0.000504827	0.104750333	0.479507405	0.011235915	0.006111653
NCSTN	2	12	0.000504827	0.104750333	0.479507405	0.011235915	0.006111653
NISCH	2	12	0.000504827	0.104750333	0.479507405	0.011235915	0.006111653
PIK3R1	2	12	0.000504827	0.104750333	0.479507405	0.011235915	0.006111653
POLRMT	2	12	0.000504827	0.104750333	0.479507405	0.011235915	0.006111653
PPP2R3B	2	12	0.000504827	0.104750333	0.479507405	0.011235915	0.006111653
PRPF4B	2	12	0.000504827	0.104750333	0.479507405	0.011235915	0.006111653
PSD2	2	12	0.000504827	0.104750333	0.479507405	0.011235915	0.006111653
RNF128	2	12	0.000504827	0.104750333	0.479507405	0.011235915	0.006111653
SLC23A2	2	12	0.000504827	0.104750333	0.479507405	0.011235915	0.006111653
SUV420H1	2	12	0.000504827	0.104750333	0.479507405	0.011235915	0.006111653
TBC1D9	2	12	0.000504827	0.104750333	0.479507405	0.011235915	0.006111653
TF	2	12	0.000504827	0.104750333	0.479507405	0.011235915	0.006111653
TFAP4	2	12	0.000504827	0.104750333	0.479507405	0.011235915	0.006111653
TJP2	2	12	0.000504827	0.104750333	0.479507405	0.011235915	0.006111653
TRPM2	2	12	0.000504827	0.104750333	0.479507405	0.011235915	0.006111653
WDTC1	2	12	0.000504827	0.104750333	0.479507405	0.011235915	0.006111653
XPO4	2	12	0.000504827	0.104750333	0.479507405	0.011235915	0.006111653
ZBTB4	2	12	0.000504827	0.104750333	0.479507405	0.011235915	0.006111653
ZFR	2	12	0.000504827	0.104750333	0.479507405	0.011235915	0.006111653
ZNF549	2	12	0.000504827	0.104750333	0.479507405	0.011235915	0.006111653
ZNF628	2	12	0.000504827	0.104750333	0.479507405	0.011235915	0.006111653
ABCC3	3	12	0.002032416	0.15761565	0.596152109	0.028126189	0.013768037
AFF4	3	12	0.002032416	0.15761565	0.596152109	0.028126189	0.013768037
ARFGAP2	3	12	0.002032416	0.15761565	0.596152109	0.028126189	0.013768037
ARHGEF40	3	12	0.002032416	0.15761565	0.596152109	0.028126189	0.013768037
ATP8A2	3	12	0.002032416	0.15761565	0.596152109	0.028126189	0.013768037
BRD4	3	12	0.002032416	0.15761565	0.596152109	0.028126189	0.013768037
CACTIN	3	12	0.002032416	0.15761565	0.596152109	0.028126189	0.013768037
CCDC170	3	12	0.002032416	0.15761565	0.596152109	0.028126189	0.013768037
CECR1	3	12	0.002032416	0.15761565	0.596152109	0.028126189	0.013768037
CGN	3	12	0.002032416	0.15761565	0.596152109	0.028126189	0.013768037
CHGB	3	12	0.002032416	0.15761565	0.596152109	0.028126189	0.013768037
CHST8	3	12	0.002032416	0.15761565	0.596152109	0.028126189	0.013768037
CHSY3	3	12	0.002032416	0.15761565	0.596152109	0.028126189	0.013768037
CXXC1	3	12	0.002032416	0.15761565	0.596152109	0.028126189	0.013768037
CYFIP1	3	12	0.002032416	0.15761565	0.596152109	0.028126189	0.013768037
CYLC2	3	12	0.002032416	0.15761565	0.596152109	0.028126189	0.013768037
DCAF13	3	12	0.002032416	0.15761565	0.596152109	0.028126189	0.013768037
DDX60	3	12	0.002032416	0.15761565	0.596152109	0.028126189	0.013768037
DRD5	3	12	0.002032416	0.15761565	0.596152109	0.028126189	0.013768037
ELL2	3	12	0.002032416	0.15761565	0.596152109	0.028126189	0.013768037
ERICH1	3	12	0.002032416	0.15761565	0.596152109	0.028126189	0.013768037
FER	3	12	0.002032416	0.15761565	0.596152109	0.028126189	0.013768037
GCC2	3	12	0.002032416	0.15761565	0.596152109	0.028126189	0.013768037
GIGYF2	3	12	0.002032416	0.15761565	0.596152109	0.028126189	0.013768037
GNAZ	3	12	0.002032416	0.15761565	0.596152109	0.028126189	0.013768037
KDM6A	3	12	0.002032416	0.15761565	0.596152109	0.028126189	0.013768037
KIF14	3	12	0.002032416	0.15761565	0.596152109	0.028126189	0.013768037
KIF15	3	12	0.002032416	0.15761565	0.596152109	0.028126189	0.013768037
KIF3C	3	12	0.002032416	0.15761565	0.596152109	0.028126189	0.013768037
LRIG1	3	12	0.002032416	0.15761565	0.596152109	0.028126189	0.013768037
MAGEE2	3	12	0.002032416	0.15761565	0.596152109	0.028126189	0.013768037
MAN2B1	3	12	0.002032416	0.15761565	0.596152109	0.028126189	0.013768037
MASTL	3	12	0.002032416	0.15761565	0.596152109	0.028126189	0.013768037
MCM4	3	12	0.002032416	0.15761565	0.596152109	0.028126189	0.013768037
MKL1	3	12	0.002032416	0.15761565	0.596152109	0.028126189	0.013768037
MSL2	3	12	0.002032416	0.15761565	0.596152109	0.028126189	0.013768037
MTIF2	3	12	0.002032416	0.15761565	0.596152109	0.028126189	0.013768037
MYBBP1A	3	12	0.002032416	0.15761565	0.596152109	0.028126189	0.013768037
NR4A2	3	12	0.002032416	0.15761565	0.596152109	0.028126189	0.013768037
NRP1	3	12	0.002032416	0.15761565	0.596152109	0.028126189	0.013768037
NUP133	3	12	0.002032416	0.15761565	0.596152109	0.028126189	0.013768037
NUP155	3	12	0.002032416	0.15761565	0.596152109	0.028126189	0.013768037
OR2T33	3	12	0.002032416	0.15761565	0.596152109	0.028126189	0.013768037
PIK3C2A	3	12	0.002032416	0.15761565	0.596152109	0.028126189	0.013768037
PLD2	3	12	0.002032416	0.15761565	0.596152109	0.028126189	0.013768037
POMT1	3	12	0.002032416	0.15761565	0.596152109	0.028126189	0.013768037
PYGM	3	12	0.002032416	0.15761565	0.596152109	0.028126189	0.013768037
RGS3	3	12	0.002032416	0.15761565	0.596152109	0.028126189	0.013768037
RGS9	3	12	0.002032416	0.15761565	0.596152109	0.028126189	0.013768037
RRBP1	3	12	0.002032416	0.15761565	0.596152109	0.028126189	0.013768037
RRP12	3	12	0.002032416	0.15761565	0.596152109	0.028126189	0.013768037
SEC31A	3	12	0.002032416	0.15761565	0.596152109	0.028126189	0.013768037
SFSWAP	3	12	0.002032416	0.15761565	0.596152109	0.028126189	0.013768037
SH3RF1	3	12	0.002032416	0.15761565	0.596152109	0.028126189	0.013768037
SLC13A2	3	12	0.002032416	0.15761565	0.596152109	0.028126189	0.013768037
SLC18A3	3	12	0.002032416	0.15761565	0.596152109	0.028126189	0.013768037
ST5	3	12	0.002032416	0.15761565	0.596152109	0.028126189	0.013768037
SYBU	3	12	0.002032416	0.15761565	0.596152109	0.028126189	0.013768037
SYCP2L	3	12	0.002032416	0.15761565	0.596152109	0.028126189	0.013768037
TBCD	3	12	0.002032416	0.15761565	0.596152109	0.028126189	0.013768037
TESPA1	3	12	0.002032416	0.15761565	0.596152109	0.028126189	0.013768037
TLR9	3	12	0.002032416	0.15761565	0.596152109	0.028126189	0.013768037
XAB2	3	12	0.002032416	0.15761565	0.596152109	0.028126189	0.013768037
ZFYVE20	3	12	0.002032416	0.15761565	0.596152109	0.028126189	0.013768037
ZNF335	3	12	0.002032416	0.15761565	0.596152109	0.028126189	0.013768037
ZNF648	3	12	0.002032416	0.15761565	0.596152109	0.028126189	0.013768037
ZNF862	3	12	0.002032416	0.15761565	0.596152109	0.028126189	0.013768037
ZSWIM8	3	12	0.002032416	0.15761565	0.596152109	0.028126189	0.013768037
ABCA8	4	12	0.007109065	0.210864332	0.710970578	0.048744309	0.033914357
ABCC5	4	12	0.007109065	0.210864332	0.710970578	0.048744309	0.033914357
AOC1	4	12	0.007109065	0.210864332	0.710970578	0.048744309	0.033914357
ARID5B	4	12	0.007109065	0.210864332	0.710970578	0.048744309	0.033914357
ATP7A	4	12	0.007109065	0.210864332	0.710970578	0.048744309	0.033914357
C9orf131	4	12	0.007109065	0.210864332	0.710970578	0.048744309	0.033914357
CCDC141	4	12	0.007109065	0.210864332	0.710970578	0.048744309	0.033914357
CCDC171	4	12	0.007109065	0.210864332	0.710970578	0.048744309	0.033914357
CHRNA4	4	12	0.007109065	0.210864332	0.710970578	0.048744309	0.033914357
COL19A1	4	12	0.007109065	0.210864332	0.710970578	0.048744309	0.033914357
DISP2	4	12	0.007109065	0.210864332	0.710970578	0.048744309	0.033914357
DPYSL4	4	12	0.007109065	0.210864332	0.710970578	0.048744309	0.033914357
GTF2IRD1	4	12	0.007109065	0.210864332	0.710970578	0.048744309	0.033914357
INTU	4	12	0.007109065	0.210864332	0.710970578	0.048744309	0.033914357
KCNA6	4	12	0.007109065	0.210864332	0.710970578	0.048744309	0.033914357
KCNC4	4	12	0.007109065	0.210864332	0.710970578	0.048744309	0.033914357
KCNH2	4	12	0.007109065	0.210864332	0.710970578	0.048744309	0.033914357
KDM4B	4	12	0.007109065	0.210864332	0.710970578	0.048744309	0.033914357
KIF1A	4	12	0.007109065	0.210864332	0.710970578	0.048744309	0.033914357
LILRB1	4	12	0.007109065	0.210864332	0.710970578	0.048744309	0.033914357
LRRC4	4	12	0.007109065	0.210864332	0.710970578	0.048744309	0.033914357
LTBP4	4	12	0.007109065	0.210864332	0.710970578	0.048744309	0.033914357
MCC	4	12	0.007109065	0.210864332	0.710970578	0.048744309	0.033914357
MCM2	4	12	0.007109065	0.210864332	0.710970578	0.048744309	0.033914357
MLXIPL	4	12	0.007109065	0.210864332	0.710970578	0.048744309	0.033914357
NEO1	4	12	0.007109065	0.210864332	0.710970578	0.048744309	0.033914357
PCCA	4	12	0.007109065	0.210864332	0.710970578	0.048744309	0.033914357
PCDHAC2	4	12	0.007109065	0.210864332	0.710970578	0.048744309	0.033914357
POTEE	4	12	0.007109065	0.210864332	0.710970578	0.048744309	0.033914357
PTGS1	4	12	0.007109065	0.210864332	0.710970578	0.048744309	0.033914357
RHBDF1	4	12	0.007109065	0.210864332	0.710970578	0.048744309	0.033914357
SCN7A	4	12	0.007109065	0.210864332	0.710970578	0.048744309	0.033914357
SKIV2L	4	12	0.007109065	0.210864332	0.710970578	0.048744309	0.033914357
SLC7A14	4	12	0.007109065	0.210864332	0.710970578	0.048744309	0.033914357
SRRM1	4	12	0.007109065	0.210864332	0.710970578	0.048744309	0.033914357
TEAD2	4	12	0.007109065	0.210864332	0.710970578	0.048744309	0.033914357
TIMELESS	4	12	0.007109065	0.210864332	0.710970578	0.048744309	0.033914357
TRPM4	4	12	0.007109065	0.210864332	0.710970578	0.048744309	0.033914357
ADAM7	5	12	0.01112473	0.264492285	0.824978999	0.071619268	0.04019036
ADAMTS19	5	12	0.01112473	0.264492285	0.824978999	0.071619268	0.04019036
ADCY6	5	12	0.01112473	0.264492285	0.824978999	0.071619268	0.04019036
ANO5	5	12	0.01112473	0.264492285	0.824978999	0.071619268	0.04019036
AOX1	5	12	0.01112473	0.264492285	0.824978999	0.071619268	0.04019036
APBA1	5	12	0.01112473	0.264492285	0.824978999	0.071619268	0.04019036
ATP7B	5	12	0.01112473	0.264492285	0.824978999	0.071619268	0.04019036
CAND2	5	12	0.01112473	0.264492285	0.824978999	0.071619268	0.04019036
CASKIN1	5	12	0.01112473	0.264492285	0.824978999	0.071619268	0.04019036
CCDC18	5	12	0.01112473	0.264492285	0.824978999	0.071619268	0.04019036
CCT8L2	5	12	0.01112473	0.264492285	0.824978999	0.071619268	0.04019036
CDC42BPG	5	12	0.01112473	0.264492285	0.824978999	0.071619268	0.04019036
COL2A1	5	12	0.01112473	0.264492285	0.824978999	0.071619268	0.04019036
DENND4C	5	12	0.01112473	0.264492285	0.824978999	0.071619268	0.04019036
EPHB6	5	12	0.01112473	0.264492285	0.824978999	0.071619268	0.04019036
EYA1	5	12	0.01112473	0.264492285	0.824978999	0.071619268	0.04019036
FARP1	5	12	0.01112473	0.264492285	0.824978999	0.071619268	0.04019036
FHDC1	5	12	0.01112473	0.264492285	0.824978999	0.071619268	0.04019036
GPRASP1	5	12	0.01112473	0.264492285	0.824978999	0.071619268	0.04019036
HNRNPM	5	12	0.01112473	0.264492285	0.824978999	0.071619268	0.04019036
INSRR	5	12	0.01112473	0.264492285	0.824978999	0.071619268	0.04019036
KCNV1	5	12	0.01112473	0.264492285	0.824978999	0.071619268	0.04019036
LTBP1	5	12	0.01112473	0.264492285	0.824978999	0.071619268	0.04019036
NAA25	5	12	0.01112473	0.264492285	0.824978999	0.071619268	0.04019036
NOMO1	5	12	0.01112473	0.264492285	0.824978999	0.071619268	0.04019036
PAN2	5	12	0.01112473	0.264492285	0.824978999	0.071619268	0.04019036
PCDHGB6	5	12	0.01112473	0.264492285	0.824978999	0.071619268	0.04019036
PFKP	5	12	0.01112473	0.264492285	0.824978999	0.071619268	0.04019036
PGBD1	5	12	0.01112473	0.264492285	0.824978999	0.071619268	0.04019036
PLCB4	5	12	0.01112473	0.264492285	0.824978999	0.071619268	0.04019036
PLXNB3	5	12	0.01112473	0.264492285	0.824978999	0.071619268	0.04019036
PPP1R9A	5	12	0.01112473	0.264492285	0.824978999	0.071619268	0.04019036
PSD4	5	12	0.01112473	0.264492285	0.824978999	0.071619268	0.04019036
RSF1	5	12	0.01112473	0.264492285	0.824978999	0.071619268	0.04019036
SATB1	5	12	0.01112473	0.264492285	0.824978999	0.071619268	0.04019036
SBNO1	5	12	0.01112473	0.264492285	0.824978999	0.071619268	0.04019036
SETDB1	5	12	0.01112473	0.264492285	0.824978999	0.071619268	0.04019036
SEZ6	5	12	0.01112473	0.264492285	0.824978999	0.071619268	0.04019036
TAOK3	5	12	0.01112473	0.264492285	0.824978999	0.071619268	0.04019036
TRIP11	5	12	0.01112473	0.264492285	0.824978999	0.071619268	0.04019036
TTLL7	5	12	0.01112473	0.264492285	0.824978999	0.071619268	0.04019036
VRTN	5	12	0.01112473	0.264492285	0.824978999	0.071619268	0.04019036
ABCC2	6	12	0.02543801	0.318505016	0.938694737	0.09609955	0.066300641
ADCY3	6	12	0.02543801	0.318505016	0.938694737	0.09609955	0.066300641
ALK	6	12	0.02543801	0.318505016	0.938694737	0.09609955	0.066300641
CUL1	6	12	0.02543801	0.318505016	0.938694737	0.09609955	0.066300641
DDX10	6	12	0.02543801	0.318505016	0.938694737	0.09609955	0.066300641
DENND5A	6	12	0.02543801	0.318505016	0.938694737	0.09609955	0.066300641
EPHA7	6	12	0.02543801	0.318505016	0.938694737	0.09609955	0.066300641
ERCC6L2	6	12	0.02543801	0.318505016	0.938694737	0.09609955	0.066300641
FAM193A	6	12	0.02543801	0.318505016	0.938694737	0.09609955	0.066300641
FRMPD1	6	12	0.02543801	0.318505016	0.938694737	0.09609955	0.066300641
KCNH7	6	12	0.02543801	0.318505016	0.938694737	0.09609955	0.066300641
KHDRBS2	6	12	0.02543801	0.318505016	0.938694737	0.09609955	0.066300641
LHCGR	6	12	0.02543801	0.318505016	0.938694737	0.09609955	0.066300641
MASP1	6	12	0.02543801	0.318505016	0.938694737	0.09609955	0.066300641
OGDHL	6	12	0.02543801	0.318505016	0.938694737	0.09609955	0.066300641
OR4C16	6	12	0.02543801	0.318505016	0.938694737	0.09609955	0.066300641
PCDHGA2	6	12	0.02543801	0.318505016	0.938694737	0.09609955	0.066300641
PLCH1	6	12	0.02543801	0.318505016	0.938694737	0.09609955	0.066300641
RBM33	6	12	0.02543801	0.318505016	0.938694737	0.09609955	0.066300641
RLTPR	6	12	0.02543801	0.318505016	0.938694737	0.09609955	0.066300641
RUSC2	6	12	0.02543801	0.318505016	0.938694737	0.09609955	0.066300641
SOX5	6	12	0.02543801	0.318505016	0.938694737	0.09609955	0.066300641
THBS2	6	12	0.02543801	0.318505016	0.938694737	0.09609955	0.066300641
UPF2	6	12	0.02543801	0.318505016	0.938694737	0.09609955	0.066300641
VWA5A	6	12	0.02543801	0.318505016	0.938694737	0.09609955	0.066300641
ANO3	7	12	0.05286598	0.3729188	1.052448512	0.121717692	0.116644942
CNBD1	7	12	0.05286598	0.3729188	1.052448512	0.121717692	0.116644942
HTR1A	7	12	0.05286598	0.3729188	1.052448512	0.121717692	0.116644942
IFI16	7	12	0.05286598	0.3729188	1.052448512	0.121717692	0.116644942
NLRP3	7	12	0.05286598	0.3729188	1.052448512	0.121717692	0.116644942
POSTN	7	12	0.05286598	0.3729188	1.052448512	0.121717692	0.116644942
TMC2	7	12	0.05286598	0.3729188	1.052448512	0.121717692	0.116644942
ANKRD30A	8	12	0.099420381	0.427738948	1.166478911	0.148237399	0.166798618
CHRM2	8	12	0.099420381	0.427738948	1.166478911	0.148237399	0.166798618
CLIP2	8	12	0.099420381	0.427738948	1.166478911	0.148237399	0.166798618
GRIK2	8	12	0.099420381	0.427738948	1.166478911	0.148237399	0.166798618
LAMC3	8	12	0.099420381	0.427738948	1.166478911	0.148237399	0.166798618
NLGN1	8	12	0.099420381	0.427738948	1.166478911	0.148237399	0.166798618
PCDHA10	8	12	0.099420381	0.427738948	1.166478911	0.148237399	0.166798618
RPS6KA6	8	12	0.099420381	0.427738948	1.166478911	0.148237399	0.166798618
TLE4	8	12	0.099420381	0.427738948	1.166478911	0.148237399	0.166798618
ZNF716	8	12	0.099420381	0.427738948	1.166478911	0.148237399	0.166798618
ZNF99	8	12	0.099420381	0.427738948	1.166478911	0.148237399	0.166798618
ADAMTS13	9	12	0.113296736	0.482973021	1.280903652	0.175445542	0.189891011
CYP7B1	9	12	0.113296736	0.482973021	1.280903652	0.175445542	0.189891011
GOLGA4	9	12	0.113296736	0.482973021	1.280903652	0.175445542	0.189891011
KIAA1324L	9	12	0.113296736	0.482973021	1.280903652	0.175445542	0.189891011
KLHL4	9	12	0.113296736	0.482973021	1.280903652	0.175445542	0.189891011
SLCO6A1	9	12	0.113296736	0.482973021	1.280903652	0.175445542	0.189891011
ZNFX1	9	12	0.113296736	0.482973021	1.280903652	0.175445542	0.189891011
COL4A4	10	12	0.181820103	0.53866022	1.395880484	0.203319918	0.253619658
SSH2	10	12	0.181820103	0.53866022	1.395880484	0.203319918	0.253619658
ZFPM2	10	12	0.181820103	0.53866022	1.395880484	0.203319918	0.253619658
LPHN2	11	12	0.274665157	0.594754708	1.511452788	0.231686504	0.360353871
SMAD4	21	12	0.714804538	1.180791166	2.710861043	0.537347833	0.759448681
ANKMY1	0	11	3.45E-05	0	0.253885581	0	0.001205451
AP3D1	0	11	3.45E-05	0	0.253885581	0	0.001205451
BMP3	0	11	3.45E-05	0	0.253885581	0	0.001205451
C19orf44	0	11	3.45E-05	0	0.253885581	0	0.001205451
CC2D1A	0	11	3.45E-05	0	0.253885581	0	0.001205451
CDH15	0	11	3.45E-05	0	0.253885581	0	0.001205451
CP	0	11	3.45E-05	0	0.253885581	0	0.001205451
DAB1	0	11	3.45E-05	0	0.253885581	0	0.001205451
DDX18	0	11	3.45E-05	0	0.253885581	0	0.001205451
EFCAB13	0	11	3.45E-05	0	0.253885581	0	0.001205451
ERAP1	0	11	3.45E-05	0	0.253885581	0	0.001205451
FAM160A2	0	11	3.45E-05	0	0.253885581	0	0.001205451
FAM83E	0	11	3.45E-05	0	0.253885581	0	0.001205451
FOXO3	0	11	3.45E-05	0	0.253885581	0	0.001205451
FOXP4	0	11	3.45E-05	0	0.253885581	0	0.001205451
HCN3	0	11	3.45E-05	0	0.253885581	0	0.001205451
HIP1R	0	11	3.45E-05	0	0.253885581	0	0.001205451
INPP5F	0	11	3.45E-05	0	0.253885581	0	0.001205451
LOXL2	0	11	3.45E-05	0	0.253885581	0	0.001205451
NELFE	0	11	3.45E-05	0	0.253885581	0	0.001205451
NNT	0	11	3.45E-05	0	0.253885581	0	0.001205451
OCIAD1	0	11	3.45E-05	0	0.253885581	0	0.001205451
PHACTR1	0	11	3.45E-05	0	0.253885581	0	0.001205451
PKP4	0	11	3.45E-05	0	0.253885581	0	0.001205451
PLA2G4B	0	11	3.45E-05	0	0.253885581	0	0.001205451
SSH1	0	11	3.45E-05	0	0.253885581	0	0.001205451
TBX2	0	11	3.45E-05	0	0.253885581	0	0.001205451
TEKT4	0	11	3.45E-05	0	0.253885581	0	0.001205451
UNC5B	0	11	3.45E-05	0	0.253885581	0	0.001205451
USH1C	0	11	3.45E-05	0	0.253885581	0	0.001205451
VPS18	0	11	3.45E-05	0	0.253885581	0	0.001205451
VPS35	0	11	3.45E-05	0	0.253885581	0	0.001205451
ZBTB7C	0	11	3.45E-05	0	0.253885581	0	0.001205451
ZIC4	0	11	3.45E-05	0	0.253885581	0	0.001205451
ZNF438	0	11	3.45E-05	0	0.253885581	0	0.001205451
ABCF3	1	11	0.000268153	0.057292016	0.400849006	0.001323953	0.003753159
[truncated: 13,244 more rows]
